# Supplementary material for: A novel intelligent fault identification method based on random forests for HVDC transmission lines
Source: PLoS One. 2020 Mar 26;15(3):e0230717. doi: 10.1371/journal.pone.0230717 (PMC7098650; doi:10.1371/journal.pone.0230717)
Supplement: S1 Data — (ZIP) [file pone.0230717.s001.zip]

Archive with 7 entries (6 files):
- Supporting information/
- Supporting information/Author Information.docx
- Supporting information/model.tif
- Supporting information/PONE-D-19-24372- Financial Disclosure.docx
- Supporting information/Test sample set.xlsx
- Supporting information/testdata_all_420.xlsx
- Supporting information/Training sample set.xlsx
