# Supplementary material for: A novel intelligent fault identification method based on random forests for HVDC transmission lines
Source: PLoS One. 2020 Mar 26;15(3):e0230717. doi: 10.1371/journal.pone.0230717 (PMC7098650; doi:10.1371/journal.pone.0230717)
Supplement: S1 Data — (ZIP) [file pone.0230717.s001.zip › Supporting information/Test sample set.xlsx]

## Sheet: Sheet1
Description: External positive-pole (EPG, E=R, I)；External negative-pole(ENG,E=R, I); Internal positive-pole(LPG); Internal negative-pole(LNG); Two-pole short circuit(LPN);R represents the rectifier side, I represents the inverter side
	fault types	labels	test results	data
no noise and no data loss	RPG	1	1	2.54047	1.7446	2.07332	2.46802	2.75624	2.9114	3.25059	3.15871	2.62667	2.49852	2.64846	2.69957	2.66662	3.09242	3.45604	3.31303	192.734	37.9868	45.8815	42.3203	97.9013	267.556	1791.32	122.333	1377.5	54.7402	99.6347	55.9215	45.7821	70.1248	36.3644	7.7508
	IPG	1	1	2.4661	1.69891	2.42659	2.5079	2.69761	2.66472	2.50097	2.38174	1.27753	1.51569	1.27147	0.886156	1.04365	1.26348	1.44946	1.35169	13.686	6.15198	22.3958	24.9236	120.864	8.74242	0.546534	3.68448	13.8829	5.15377	10.0481	60.8576	215.424	13.4841	123.199	1046.65
	RNG	2	2	2.4237	1.72415	2.10097	2.51252	2.9827	2.75502	3.14944	3.1189	2.47152	2.50886	2.75055	2.85753	2.86041	3.28798	3.35273	3.17415	0.00695432	0.0275628	0.013144	0.0245285	0.00856676	0.00316991	0.000691885	0.00436383	0.000929536	0.0147552	0.00496265	0.00922582	0.0224792	0.0304086	0.0441269	0.202229
	ING	2	2	2.35287	1.57309	2.37661	2.65831	2.97115	2.84497	2.53842	2.27601	2.18922	1.20953	1.19963	2.0603	2.09154	2.52501	2.91459	3.14781	0.0639513	0.236727	0.039678	0.0676862	0.00669831	0.164334	1.52788	0.408007	0.0683945	0.148732	0.0949822	0.0138735	0.000828607	0.0330314	0.00816987	0.0035985
	LPG	3	3	52.1914	62.7433	71.7628	68.4388	63.4351	61.8342	63.5447	60.5606	51.8293	46.6068	42.0093	51.1496	69.3027	68.9903	57.4874	54.5923	4968.69	4.32684	37.1795	317.313	4.61952	2.008	7.22898	17.9077	410.966	157.643	30.9828	423.235	41.0624	0.796649	3.45817	7.76964
	LNG	4	4	52.8997	63.5842	73.1802	69.0679	64.0118	62.5737	64.7341	61.4147	52.8758	47.6503	42.8479	51.675	69.8698	69.8083	58.2089	55.3672	0.000815711	0.164234	0.0122979	0.00664551	0.238919	0.601494	0.163891	0.0573942	0.000666483	0.00663222	0.0203068	0.000768817	0.0288436	2.62367	0.386554	0.211719
	LPN	5	5	161.458	197.639	264.361	242.17	211.253	206.433	222.942	233.44	184.658	173.134	159.588	172.744	223.626	220.177	185.759	176.076	1.13912	0.607422	1.00693	1.15107	0.727038	1.05658	1.31626	1.14064	1.02959	1.28277	2.43057	1.10921	1.07878	0.855383	0.951712	1.27262
no noise and no data loss	RPG	1	1	2.82333	1.8829	2.15522	2.56932	2.90517	3.19815	3.54275	3.29261	2.88033	2.63085	2.79928	2.90649	2.91899	3.41974	3.52694	3.52788	104.583	52.0826	66.5203	47.8449	110.006	334.624	1598.34	279.655	358.144	73.1217	466.119	100.729	49.1941	18.1121	17.6472	11.203
	RPG	1	1	2.38094	1.66054	2.00413	2.40407	2.69478	2.76986	3.13333	3.10597	2.47441	2.39715	2.56721	2.62025	2.57226	2.9668	3.36712	3.19193	244.415	35.4919	46.0841	43.4852	103.39	260.958	1360.97	122.143	1936.06	50.0361	58.6327	51.0253	44.1582	80.3831	26.1418	8.40175
	RPG	1	1	2.17005	1.53929	1.89059	2.29749	2.61058	2.55959	2.93355	3.0155	2.27553	2.23641	2.41047	2.4679	2.42293	2.79131	3.26383	3.00345	270.564	30.1426	87.8864	38.8426	86.8323	240.488	1137.86	97.031	2963.82	42.6429	72.8109	52.9291	40.6319	58.8675	25.6548	8.06995
	ING	2	2	2.45122	1.74456	2.53241	2.94946	3.27469	3.05708	2.69588	2.41937	2.40115	1.27357	1.40633	2.18936	2.28906	2.70363	3.05986	3.25745	0.0647262	0.135311	0.0352138	0.0155184	0.00440957	0.122612	0.625361	0.358321	0.0742864	3.71123	0.220956	0.0207551	0.0039669	0.0245088	0.00755138	0.00241476
	ING	2	2	2.25672	1.443	2.24525	2.54554	2.8626	2.70043	2.37881	2.11584	2.14293	1.13755	1.12156	2.04293	2.05625	2.45888	2.82553	3.02557	0.0614355	0.199965	0.0344876	0.0666808	0.00802006	0.192122	1.75312	0.409239	0.0702886	0.325311	0.0934522	0.0182925	0.000517775	0.0346217	0.0101795	0.00371577
	ING	2	2	2.00507	1.23007	2.18906	2.40248	2.59922	2.4432	2.13711	1.91027	2.03088	0.994191	1.02659	1.99739	1.92832	2.27036	2.63394	2.85549	0.0574276	0.157727	0.0287564	0.0106798	0.0134425	0.259247	1.25644	0.367256	0.0784615	0.000920302	0.275529	0.228666	0.0502219	0.0690834	0.13892	0.00568834
	LPG	3	3	110.914	130.647	134.267	128.116	119.09	110.672	101.468	92.0518	68.0133	85.9368	103.976	116.151	121.499	121.61	118.387	113.348	183.86	7.104	60.5838	40.7944	4.87412	2.41446	17.46	9.40504	698.236	77.5897	28.3194	130.204	26.0164	0.106513	2.34358	5.49502
	LPG	3	3	50.9978	59.9015	63.4419	62.6279	60.5965	55.5432	51.2878	48.1719	27.8725	36.7437	46.8596	54.6325	59.1589	60.9783	60.8268	59.4802	1769.68	3.30176	18.6273	90.2881	7.38525	2.30925	11.8451	15.6295	4086.85	62.6496	19.8869	47.7997	34.5393	2.42613	6.24137	6.91036
	LPG	3	3	39.8337	46.7374	49.7117	49.5351	48.2178	43.8486	40.7518	38.4778	21.6141	28.5385	36.6982	43.0931	46.9481	48.6551	48.7741	47.9564	2253.03	3.57672	19.0671	73.9106	8.30734	2.82167	10.077	16.375	2834	55.2404	17.998	38.9472	29.2624	3.64561	7.89454	8.93886
	LNG	4	4	66.1361	84.1323	102.901	115.421	120.393	119.933	116.41	111.523	110.635	129.821	132.647	126.238	116.946	109.818	101.99	92.3931	0.0563079	0.10706	0.0276766	0.0176082	0.0135466	0.0778451	0.457034	0.468775	0.0305045	0.00268343	0.0242184	0.128136	0.0353207	0.0325258	0.0592542	0.0672859
	LNG	4	4	27.0049	35.7496	46.4888	54.6774	58.8548	60.1221	59.6196	58.2708	51.3156	60.3968	63.2738	61.7809	58.4532	55.227	51.7084	48.1427	0.064462	0.19936	0.0474789	0.030959	0.0150289	0.106092	0.485658	0.372266	0.140949	0.00117567	0.00733417	0.104281	0.0178091	0.016062	0.0344135	0.0351999
	LNG	4	4	20.9073	27.7252	36.4895	43.2887	46.7026	47.8205	47.5877	46.69	40.2502	47.4356	49.7691	48.7535	46.3515	43.7421	41.4158	38.5623	0.0607767	0.140864	0.0467201	0.0374222	0.0212563	0.123317	0.46354	0.343331	0.183778	0.00232242	0.00656325	0.172556	0.0198804	0.0184712	0.0341639	0.0174474
	LPN	5	5	277.202	322.88	343.622	344.469	334.633	317.49	301.91	287.648	270.956	316.054	336.78	337.359	326.994	309.16	293.533	279.489	1.09236	1.0858	0.993235	0.980135	0.910289	1.02647	1.12709	1.07952	1.08303	0.956577	1.27569	0.86998	1.03134	1.06876	0.736646	1.09377
	LPN	5	5	152.229	177.363	188.601	188.856	182.803	174.357	165.409	157.492	148.293	172.935	184.421	184.922	179.147	169.436	160.845	153.255	1.16941	0.549289	1.06022	1.07519	0.648232	1.09733	1.45091	1.21067	1.07669	1.24016	1.77017	1.16196	1.16837	1.37602	0.874613	1.36153
	LPN	5	5	124.179	144.78	153.911	154.014	148.945	142.315	134.84	128.359	120.954	141.005	150.391	150.865	146.209	138.174	131.113	124.911	1.17384	0.699508	0.9741	1.019	0.739776	1.03703	1.30314	1.07136	1.16012	1.07327	1.52638	1.05424	1.13809	1.45894	0.708846	1.42527
no noise and no data loss	LPG	3	3	39.834	46.7403	49.7144	49.5355	48.2163	43.8455	40.7459	38.4668	21.6866	28.6585	36.8457	43.2522	47.1112	48.8025	48.9068	48.0419	2303.98	3.58318	18.9797	73.9868	8.29449	2.82092	10.042	16.3213	3064.16	55.2585	18.0759	39.2859	29.5185	3.66429	7.88018	8.9014
	LPG	3	3	35.0698	41.9249	45.9718	45.401	42.3554	41.1426	41.6276	38.9074	33.6882	30.2198	27.4744	34.157	46.5831	45.9109	38.2511	36.4687	4248.84	4.84937	13.4196	156.329	9.31387	2.94785	4.8107	14.3216	256.394	142.941	23.7838	54.4663	37.1585	4.90156	9.82315	11.3406
	LPG	3	3	35.4595	40.9269	43.623	43.6748	42.445	40.3292	38.5664	36.6864	28.9002	35.8094	42.6042	39.9798	39.4512	38.6183	35.7971	34.309	922.706	5.94648	12.8398	99.9951	11.2233	4.27788	4.40818	7.3168	128.406	228.016	24.3159	66.7533	51.8004	6.68992	13.1813	16.1065
	LPG	3	3	34.773	40.4677	43.3194	43.3344	41.538	39.4203	37.1615	35.2677	33.1272	38.5793	41.0178	41.5194	40.3679	37.4669	35.3799	33.6535	436.361	8.04348	15.5539	68.3488	15.1399	10.9846	6.44915	4.20222	74.7834	313.931	25.5471	93.5547	90.6973	13.7267	30.5679	62.6007
	LPG	3	3	34.4937	40.2678	42.6879	42.3837	40.7664	39.3595	36.9023	35.0236	33.121	38.5539	41.456	41.9325	40.4867	37.7971	35.7493	34.1801	143.136	7.32709	18.3333	42.2742	17.7565	46.6874	20.1498	3.12935	35.6997	236.493	21.0551	155.181	202.269	45.6099	74.1298	136.565
	LNG	4	4	32.9896	38.473	40.664	40.3194	38.9793	37.6212	36.2635	34.0365	34.9749	41.1268	44.0605	44.344	42.9551	40.9619	39.2491	37.4219	0.0128998	0.126876	0.00679399	0.0180469	0.0288358	0.0257058	0.105415	0.0547477	0.0632077	0.00144584	0.0238299	0.0090504	0.00217044	0.0451903	1.27476	0.32238
	LNG	4	4	27.9741	34.8667	42.1381	38.6102	37.5405	37.5567	34.9588	33.4799	36.4299	41.9636	44.4463	45.152	44.1979	41.588	39.5798	37.775	0.0222108	0.122021	0.00104404	0.0248034	0.0286049	0.0532142	0.205758	0.208592	0.0983571	0.00152795	0.0181816	0.0237933	0.00894632	0.040994	0.377449	0.387833
	LNG	4	4	33.4286	29.367	26.7472	33.4325	45.4259	44.5847	36.8462	35.0357	35.3848	42.1962	46.7112	46.1014	43.2978	41.0466	40.2063	39.9266	0.0346155	0.14055	0.00172848	0.0347415	0.0305367	0.0874645	0.323692	0.300799	0.126104	0.00222582	0.0160344	0.0382585	0.0122297	0.0318468	0.125098	0.157523
	LNG	4	4	18.7689	17.7189	29.222	39.2584	30.4977	31.339	36.7122	40.0009	38.8422	45.9291	48.9698	48.7095	46.2754	42.7566	39.45	36.8203	0.0514122	0.13199	0.019223	0.039254	0.0269637	0.118724	0.45753	0.337981	0.171745	0.00227378	0.0102292	0.102002	0.0170662	0.0216995	0.0541233	0.0406214
	LNG	4	4	20.9889	27.8546	36.6522	43.4834	46.8858	47.9809	47.7255	46.8039	40.2767	47.47	49.7978	48.7765	46.3618	43.7451	41.3782	38.5599	0.0607759	0.14187	0.0467476	0.0370505	0.0210773	0.122633	0.462514	0.342843	0.182446	0.00227338	0.00649626	0.171597	0.0199019	0.0185608	0.0341813	0.0175062
	LPN	5	5	147.751	173.417	181.187	177.046	166.547	153.643	141.173	130.473	73.1009	67.3332	109.612	143.481	109.204	111.406	127.819	136.918	1.14786	0.486431	0.997995	1.08321	1.12466	1.09157	1.17357	1.08135	1.05394	1.14946	1.60723	1.01769	1.14902	1.10802	1.044	1.28106
	LPN	5	5	132.622	151.566	157.442	159.057	156.751	148.305	142.692	134.466	107.699	130.815	150.666	142.892	139.847	137.462	127.905	122.584	1.17254	0.501789	0.9908	1.03752	0.699671	1.22795	1.29244	1.02816	1.11439	1.12565	1.57432	1.04979	1.12454	1.32966	0.938943	1.27999
	LPN	5	5	124.179	144.78	153.911	154.014	148.945	142.315	134.84	128.359	120.954	141.005	150.391	150.865	146.209	138.174	131.113	124.911	1.17384	0.699508	0.9741	1.019	0.739776	1.03703	1.30314	1.07136	1.16012	1.07327	1.52638	1.05424	1.13809	1.45894	0.708846	1.42527
	LPN	5	5	118.424	137.985	146.39	146.201	141.359	135.62	128.963	122.369	124.966	146	156.122	156.849	152.583	144.299	137.806	131.774	1.18809	1.1038	1.00218	0.997133	0.78608	0.998838	1.04783	0.991735	1.22041	1.04757	1.40426	1.03703	1.10971	1.26649	1.54733	1.95681
	LPN	5	5	122.095	111.928	101.615	118.412	157.078	154.1	128.713	122.113	117.344	139.116	171.689	165.449	147.413	141.308	146.785	152.789	1.19212	1.56204	1.02213	0.978564	0.903904	1.00438	0.948925	0.943804	1.25963	1.04159	1.38335	1.04949	1.14445	1.23677	1.40414	1.19039
Wave head data loss	RPG	1	1	5.08545	4.53889	5.11142	5.48462	5.41452	5.07662	5.01374	4.70343	5.87537	6.02963	6.29784	6.06761	5.5562	5.66769	5.58071	5.67582	97.1122	60.7893	72.3103	47.6525	128.836	370.173	631.593	625.138	250.021	88.3975	186.377	113.954	54.2268	7.77687	10.5745	10.4806
	RPG	1	1	4.35319	3.86054	4.49131	4.89465	4.83443	4.40322	4.03488	3.8551	5.08606	5.28089	5.60991	5.36214	4.68698	4.56841	4.43316	4.61482	97.1122	60.7895	72.3248	47.6963	128.955	370.645	632.056	620.886	250.021	88.3987	186.47	114.008	54.4094	7.87967	10.6161	10.5119
	RPG	1	1	3.32653	2.97935	3.68597	4.10002	4.10293	3.83237	3.50828	3.3607	3.98925	4.27767	4.69697	4.48458	3.7156	3.27525	3.16331	3.44052	97.1122	60.7897	72.3421	47.7481	129.095	371.203	632.602	616.02	250.021	88.4001	186.581	114.072	54.6254	8.00161	10.6653	10.549
	RPG	1	1	2.2086	2.14541	2.88892	3.24529	3.27148	3.19367	2.83873	2.64279	2.80786	3.24612	3.7475	3.60645	2.9063	2.44998	2.2628	2.4329	121.39	75.988	90.4474	59.698	161.447	463.924	787.229	757.224	250.021	88.4017	186.709	114.146	54.8747	8.14295	10.7223	10.592
	ING	2	2	4.56143	3.897	4.85385	5.5486	6.05213	5.74001	4.99465	4.20816	4.03792	2.85211	2.67325	3.39471	3.77358	4.56744	5.10554	5.23813	0.0636556	0.149241	0.0352111	0.00984008	0.00522647	0.14454	0.637639	0.380569	0.0764151	4.43417	0.171053	0.0180085	0.00423827	0.0179719	0.00708124	0.002898
	ING	2	2	3.93688	3.21518	4.10262	4.82511	5.39978	5.14664	4.40242	3.51266	3.53503	2.42759	2.20736	2.75553	3.24627	4.08048	4.60739	4.72217	0.0636556	0.149243	0.0352125	0.00984928	0.00522378	0.144523	0.63876	0.380771	0.0764151	4.4331	0.17105	0.0180089	0.00424317	0.0179989	0.0071015	0.00291982
	ING	2	2	3.07034	2.34365	3.13823	3.92004	4.55958	4.38019	3.70155	2.86042	2.80872	1.88207	1.81771	2.34711	2.96533	3.66815	4.03821	4.06249	0.0636556	0.149247	0.035214	0.00986015	0.00522062	0.144504	0.640087	0.381012	0.0764151	4.43184	0.171047	0.0180095	0.00424897	0.0180309	0.00712548	0.00294565
	ING	2	2	2.14592	1.55431	2.22011	3.06208	3.67904	3.55369	2.99903	2.24771	1.96705	1.40586	1.60813	2.2072	2.69953	3.09966	3.2357	3.12967	0.0636556	0.149251	0.0352158	0.0098727	0.005217	0.144482	0.641621	0.38129	0.0764151	4.43039	0.171044	0.0180101	0.00425567	0.018068	0.00715321	0.00297551
	LPG	3	3	134.991	143.126	140.35	130.891	119.865	106.688	94.7088	85.1222	72.3317	91.2804	107.34	117.666	122.183	122.225	119.39	114.85	1220.09	3.28065	22.6291	87.3483	6.68474	2.18036	13.007	14.9355	6832.84	62.2968	20.3473	59.9357	35.7808	1.54679	4.96716	6.57912
	LPG	3	3	123.695	128.754	123.176	111.905	100.163	87.0445	75.5288	66.6647	63.7548	81.331	95.0589	102.518	103.935	100.886	95.1952	88.1944	1220.09	3.28053	22.6296	87.3815	6.68442	2.17757	12.9413	14.854	6832.84	62.2971	20.3539	59.9734	35.8048	1.55321	4.97149	6.58913
	LPG	3	3	107.498	108.369	99.3685	86.315	74.4659	62.3296	52.1765	44.6646	52.1146	67.828	78.378	82.2156	80.0772	73.8731	65.7017	57.0764	1220.09	3.2804	22.6302	87.4208	6.68404	2.17427	12.8645	14.7596	6832.84	62.2975	20.3616	60.0179	35.8332	1.56082	4.97663	6.60099
	LPG	3	3	88.7909	85.2515	73.3365	59.4986	48.8003	38.9536	31.2307	25.6274	40.0298	53.4366	60.4738	60.8488	55.9161	47.8636	38.917	30.6266	1220.09	3.28024	22.6308	87.4662	6.68361	2.17048	12.7772	14.6532	6832.84	62.2979	20.3706	60.0694	35.866	1.56965	4.98261	6.6147
	LNG	4	4	89.5251	95.7162	96.596	93.8413	88.3262	81.3583	75.3061	70.1608	90.7466	97.4891	97.7483	93.8605	88.1484	81.8733	76.2007	70.6232	0.00281932	0.0885709	0.00828063	0.00573226	0.0370802	0.0230027	0.0434953	0.23187	0.0206759	0.000970634	0.0202368	0.00710796	0.000768341	0.0594363	1.04523	0.0367516
	LNG	4	4	81.3937	85.4702	84.1927	79.763	73.1784	65.5063	58.8949	53.3436	82.4709	87.1955	85.5157	79.9841	72.9449	65.682	59.3978	53.5849	0.00281932	0.0885749	0.0082821	0.00573254	0.0370914	0.0230176	0.0434005	0.231087	0.0206759	0.000970656	0.0202351	0.00710731	0.000770236	0.0591593	1.01865	0.0365448
	LNG	4	4	69.8002	71.0674	67.1509	60.9634	53.6778	45.9473	39.4469	34.0615	70.658	72.6834	68.696	61.5246	53.4473	45.6706	39.3675	33.9812	0.00281932	0.0885797	0.00828383	0.00573287	0.0371046	0.0230352	0.0432891	0.230175	0.0206759	0.000970681	0.0202331	0.00710654	0.000772475	0.0588354	0.988773	0.0363019
	LNG	4	4	56.5343	54.9375	48.7334	41.4855	34.5415	27.973	22.686	18.2402	57.1203	56.3509	50.4739	42.5101	34.4641	27.2606	21.9243	17.788	0.00281932	0.0885852	0.00828583	0.00573325	0.0371199	0.0230557	0.0431613	0.229139	0.0206759	0.00097071	0.0202308	0.00710566	0.000775057	0.0584663	0.956164	0.0360235
	LPN	5	5	181.238	227.036	265.801	290.921	302.162	302.489	295.532	284.558	341.694	359.745	346.573	317.072	284.692	255.934	225.948	202.036	1.19146	1.94915	1.04477	0.967339	0.999776	1.02291	0.89791	0.897788	1.27863	1.03941	1.38428	1.10053	1.18152	1.22852	1.37945	1.23253
	LPN	5	5	160.049	202.36	235.065	252.814	256.406	249.415	235.724	218.688	314.044	324.738	305.396	272.103	238.519	210.781	182.936	161.9	1.19146	1.9492	1.04478	0.967369	0.99991	1.02304	0.898467	0.897615	1.27863	1.03941	1.38426	1.10066	1.18162	1.22866	1.37913	1.23796
	LPN	5	5	131.278	168.861	193.342	201.779	196.617	182.31	163.028	142.094	274.176	274.785	248.079	211.296	177.805	152.897	129.404	112.962	1.19146	1.94926	1.04478	0.967405	1.00007	1.0232	0.899123	0.897409	1.27863	1.03941	1.38424	1.10081	1.18174	1.22881	1.37875	1.24381
	LPN	5	5	101.339	133.131	148.621	148.181	136.162	117.807	97.2544	77.3835	227.743	217.652	185.079	147.448	116.692	96.7598	79.316	68.1784	1.19146	1.94932	1.04478	0.967447	1.00025	1.02338	0.899879	0.89717	1.27863	1.03941	1.38422	1.10098	1.18189	1.22899	1.37831	1.24989
data loss randomly	RPG	1	1	10.488	11.1647	12.7509	13.2354	12.6308	11.5674	10.9124	10.7081	13.4125	14.6058	15.3634	14.6673	13.1118	12.1	11.8763	12.1409	97.1122	60.784	72.2237	47.5202	128.516	368.737	625.125	624.81	250.021	88.3901	186.116	113.821	53.9957	7.67755	10.5159	10.4416
	RPG	1	1	14.0968	18.1343	21.2227	21.3344	19.5543	17.5991	16.4049	16.3731	18.9138	23.3104	25.5618	24.6369	21.5855	18.3544	16.7056	16.1494	97.1122	60.7995	72.4809	47.9214	129.491	373.077	644.366	624.687	250.021	88.412	186.909	114.226	54.7328	8.00623	10.7026	10.5679
	RPG	1	1	14.728	19.5913	23.0972	23.0499	20.9312	18.7735	17.6177	17.7289	20.3576	25.1155	27.5081	26.3334	22.9375	19.4134	17.7997	17.2596	97.1122	60.7356	71.4672	46.4199	125.845	356.686	571.009	611.123	250.021	88.3251	183.961	112.723	52.2711	6.99978	10.0741	10.1543
	RPG	1	1	14.3887	19.4643	22.9697	22.7892	20.4949	18.1349	16.7303	17.0553	20.1171	24.8973	27.22	25.906	22.3251	18.6105	17.0237	16.6165	97.1122	60.6846	70.6706	45.2634	122.973	343.797	520.759	599.392	250.021	88.256	181.684	111.532	50.3276	6.24853	9.59644	9.84184
	ING	2	2	10.1664	9.28948	10.7265	12.8013	14.0877	13.7086	12.2301	10.4001	8.35656	7.09572	6.91734	7.85202	9.41947	10.9983	11.7982	11.7235	0.0636556	0.149233	0.035196	0.00980428	0.00522333	0.144646	0.637774	0.381068	0.0764151	4.43298	0.171006	0.0179903	0.00424961	0.0179603	0.00705297	0.00287022
	ING	2	2	14.0314	15.3971	17.7896	20.6076	22.4267	22.0827	19.824	16.5783	11.0104	11.8681	13.2948	15.1693	17.6444	19.0482	19.0269	17.9391	0.0636556	0.149257	0.0352406	0.00991206	0.00523172	0.144333	0.637761	0.379694	0.0764151	4.43605	0.17114	0.0180434	0.0042185	0.0180037	0.00714233	0.00295878
	ING	2	2	15.7215	16.3017	18.3104	21.9662	24.0644	23.8192	21.5949	18.3744	12.2745	13.068	14.2136	16.0488	18.7112	20.0781	19.8622	18.5789	0.0636556	0.149167	0.0350597	0.00950245	0.00518775	0.145592	0.64167	0.386171	0.0764151	4.4197	0.170578	0.0178244	0.00436439	0.0179178	0.00684213	0.00266679
	ING	2	2	15.7466	16.066	17.868	21.4984	23.6235	23.4405	21.2719	18.0429	12.2745	13.0226	13.9247	15.5326	18.2938	19.6657	19.3676	18.0128	0.0636556	0.149097	0.0349152	0.00919043	0.00515136	0.146621	0.645369	0.391607	0.0764151	4.40622	0.170127	0.0176493	0.0044831	0.0178635	0.00661325	0.00244422
	LPG	3	3	345.414	345.083	323.735	293.868	263.981	234.137	207.495	185.144	181.343	220.171	248.29	261.757	262.714	255.448	243.844	230.739	1220.09	3.28086	22.6274	87.2645	6.68164	2.1843	12.9093	14.7553	6832.84	62.2947	20.3274	59.8194	35.7707	1.55587	4.95191	6.56244
	LPG	3	3	571.056	531.419	458.22	385.426	326.871	280.825	242.837	210.905	289.446	365.574	401.016	402.479	382.765	353.192	321.455	291.842	1220.09	3.2802	22.6326	87.5198	6.69057	2.17187	13.1716	15.256	6832.84	62.3009	20.3877	60.1716	35.8086	1.53218	4.99815	6.61486
	LPG	3	3	629.988	579.141	495.51	414.887	351.225	301.729	260.52	224.917	315.944	387.072	418.319	415.837	392.037	358.634	324.028	293.353	1220.09	3.28255	22.6126	86.5807	6.65263	2.21371	11.9268	13.0381	6832.84	62.2763	20.1598	58.8503	35.7335	1.65259	4.82308	6.42964
	LPG	3	3	630.58	576.179	490.787	409.853	346.857	297.824	256.954	221.455	314.915	381.322	408.983	403.907	378.194	343.425	307.969	276.954	1220.09	3.28438	22.5969	85.8572	6.62256	2.24549	11.0226	11.4695	6832.84	62.2568	19.9801	57.8318	35.6832	1.75162	4.68836	6.28203
	LNG	4	4	223.548	226.247	218.564	206.267	191.71	176.166	161.796	148.757	225.604	230.106	222.524	208.302	191.67	175.142	160.602	147.727	0.00281932	0.0885669	0.00828753	0.00573044	0.0369788	0.0230285	0.04368	0.232574	0.0206759	0.000970648	0.0202439	0.00710066	0.000771664	0.0597357	1.05213	0.0368401
	LNG	4	4	356.489	339.482	304.752	269.581	241.068	216.667	193.306	171.709	359.157	344.947	311.872	275.02	241.047	211.933	188.633	169.425	0.00281932	0.0885798	0.00826797	0.00573586	0.0372785	0.0229591	0.0431138	0.230299	0.0206759	0.000970616	0.0202225	0.00712163	0.00076278	0.0587743	1.02037	0.0365043
	LNG	4	4	393.159	368.775	326.931	286.513	255.195	229.324	204.351	180.6	395.077	374.637	336.545	295.097	256.429	222.822	195.917	175.033	0.00281932	0.0885406	0.00835426	0.00571435	0.0360898	0.0232976	0.0452015	0.237587	0.0206759	0.000970822	0.0203063	0.00703178	0.000806948	0.0619748	1.0603	0.037211
	LNG	4	4	393.096	366.129	322.53	281.209	250.031	224.401	199.445	175.474	394.617	371.861	332.732	290.718	251.497	217.34	189.961	169.044	0.00281932	0.0885112	0.00842395	0.00569733	0.0351758	0.023573	0.0469498	0.24419	0.0206759	0.000970997	0.0203738	0.0069586	0.000844626	0.0647523	1.08426	0.0377314
	LPN	5	5	456.236	548.115	612.387	643.004	646.514	631.722	605.536	573.61	881.5	875.621	811.139	724.601	639.74	566.408	499.676	445.563	1.19146	1.94908	1.04468	0.967207	0.999868	1.02272	0.897235	0.897985	1.27863	1.03941	1.38439	1.10012	1.18146	1.22837	1.38	1.23084
	LPN	5	5	731.503	910.47	986.839	983.96	935.73	867.808	794.528	723.603	1458.6	1344.39	1144.27	947.082	788.275	670.809	582.827	510.432	1.19146	1.9493	1.04495	0.967603	0.999649	1.02333	0.899388	0.897346	1.27863	1.03942	1.38405	1.10135	1.18166	1.22887	1.37831	1.23767
	LPN	5	5	799.557	964.98	1026.93	1012.01	955.534	882.476	805.624	731.526	1615.53	1475.13	1251.85	1034.82	858.75	726.971	626.769	545.068	0.944178	1.54744	0.825813	0.766942	0.810215	0.80106	0.678589	0.675936	1.27863	1.03937	1.38543	1.09663	1.18115	1.22719	1.38448	1.2277
	LPN	5	5	797.395	951.015	1002.96	981.09	920.563	845.333	767.156	691.96	1619.56	1471.43	1245.74	1028.81	853.108	721.104	620.7	539.281	1.19146	1.948	1.04298	0.96485	1.0021	1.01959	0.886196	0.901314	1.27863	1.03933	1.38654	1.09275	1.18076	1.22581	1.38984	1.2207
SNRs=30,40,50dB	IPG	1	1	10.9708	8.36443	4.91363	8.29553	11.5757	12.302	10.5065	7.49725	7.2943	6.09157	6.91244	9.60261	11.4583	6.97556	5.04199	7.23723	15.0657	7.79231	28.0775	53.9063	170.143	21.199	1.81911	9.53485	14.4765	1.53629	6.42727	45.3541	92.8763	21.2526	56.5508	102.896
	IPG	1	1	6.62494	5.95268	5.33754	4.87558	6.95264	6.58645	7.31199	6.14452	2.08121	3.7688	4.47094	3.55541	3.70744	3.33921	3.45164	3.97611	14.8426	8.10692	29.1995	85.6475	237.868	11.2049	1.83574	3.19389	14.3304	1.86755	8.51293	38.4922	93.4983	4.46189	28.4854	33.6238
	IPG	1	1	3.50637	2.26255	1.92963	2.13278	2.26396	2.2346	2.23706	2.17858	2.13156	0.938853	2.01263	3.01241	2.54316	2.44858	2.67653	2.8236	14.8216	8.07574	27.5943	65.6614	198.459	11.3296	1.57618	3.39608	14.3937	1.63653	7.37186	39.8277	189.421	16.8518	98.0023	1096.35
	RNG	2	2	6.85709	6.0914	4.68717	5.98815	10.2019	7.14328	9.74359	11.4982	7.5619	8.73973	10.1641	9.09727	7.98516	8.39029	10.2701	11.2487	0.00796577	0.019124	0.0165309	0.0370633	0.0180697	0.0108973	0.011598	0.00643971	0.00213242	0.0107266	0.000490578	0.00438542	0.00471875	0.00166429	0.00548913	0.00240909
	RNG	2	2	4.21738	3.88833	2.26006	2.11893	4.08496	4.76813	5.37488	3.57889	1.07355	2.00622	5.05755	5.30829	5.26622	5.75028	4.95415	4.46325	0.00767517	0.0200273	0.013657	0.0253278	0.00949094	0.00400468	0.00299802	0.0057807	0.00205343	0.00976757	4.09669e-05	0.00316999	0.00284528	0.000734769	0.00114347	0.000258587
	RNG	2	2	2.72189	2.32399	2.48191	2.7603	2.73862	3.06764	3.59009	3.69122	2.30262	2.85588	2.81822	2.84128	2.80873	2.90188	2.89144	2.4899	0.00756598	0.020038	0.0124611	0.0198929	0.00719628	0.00252165	0.00106669	0.00341872	0.00214723	0.0105355	0.00348786	0.00784454	0.0163438	0.0580695	0.0712405	0.152487
	LPG	3	3	33.4057	37.0267	43.7997	54.3416	60.1629	63.3971	67.9285	63.0009	51.0258	53.2874	52.5292	57.302	59.4338	52.2141	52.0264	52.3695	13.314	7.17945	20.8408	87.5396	220.359	16.7114	4.12164	9.32332	8.37749	466.966	108.292	8.51181	105.727	43.2781	17.2777	9.39124
	LPG	3	3	29.3787	38.9617	50.6007	60.12	64.4631	63.4218	62.2422	60.1171	56.1781	65.6311	68.153	66.3671	63.2512	59.9369	52.1458	46.7875	13.5193	6.23969	18.6885	50.2857	151.882	11.8754	1.88214	2.12995	8.14166	501.123	96.0655	6.3021	60.7538	55.1087	32.8714	31.9551
	LPG	3	3	29.1974	38.5472	50.5594	59.7382	63.7011	64.9535	64.5637	63.535	55.5006	64.5027	67.2607	65.8053	62.2426	60.2988	55.0158	51.1436	13.5324	6.1734	19.0839	49.6815	141.891	11.9561	1.89169	2.27683	8.15584	478.017	96.5741	6.57106	67.4648	59.8431	31.112	15.6562
	LNG	4	4	33.7183	40.4741	54.1252	49.1609	45.4582	43.7945	45.83	55.3548	33.4001	47.4771	47.8625	45.426	50.045	59.5883	60.306	56.2505	0.00252577	0.0770888	0.0060144	0.00490361	0.0268572	0.00907421	0.00140268	0.259865	0.0200553	0.00112093	0.0182377	0.0120954	0.00089138	0.0704343	0.646873	0.0410753
	LNG	4	4	38.8823	45.333	45.8097	44.5203	43.9042	44.7128	41.3964	39.9758	40.1622	47.0491	48.9214	47.4821	45.5973	44.468	41.4569	38.2191	0.00273843	0.0851026	0.0088076	0.0059808	0.0409537	0.0252931	0.0284409	0.200745	0.0215816	0.000801967	0.0187937	0.00634937	0.000979048	0.0660885	0.892245	0.0155124
	LNG	4	4	39.1717	45.6884	48.6217	48.6557	46.0575	43.9524	41.8185	40.0029	39.5401	46.5139	49.2309	48.3174	45.8166	43.0385	41.0981	41.0808	0.00277644	0.0906326	0.0086187	0.00578309	0.0365339	0.0229686	0.044649	0.256024	0.0206692	0.000987777	0.0205724	0.00717065	0.000773412	0.0583947	1.00553	0.0281267
	LPN	5	5	143.662	168.507	178.151	171.513	157.512	145.678	134.875	125.422	90.0508	114.718	141.59	164.464	182.397	178.85	170.882	166.853	1.13631	0.493466	0.971652	1.07587	1.00699	0.833622	1.2577	0.928915	1.03333	1.15709	1.62459	1.02612	1.17975	1.0517	1.26729	1.44032
	LPN	5	5	144.374	169.547	177.706	173.952	166.989	158.698	143.846	133.889	79.4901	105.821	133.604	154.5	166.367	170.45	167.535	160.091	1.13957	0.495743	0.997608	1.11987	1.14721	0.883409	1.09329	1.08451	1.03959	1.14716	1.64987	1.02004	1.16001	1.13906	1.08825	1.2517
	LPN	5	5	143.924	169.242	176.915	172.314	165.207	153.946	142.069	133.817	79.4724	104.375	132.39	153.4	164.735	168.338	166.882	162.359	1.13889	0.49574	0.99581	1.11129	1.12082	0.870025	1.14134	1.08451	1.03757	1.15171	1.61887	1.02034	1.1691	1.18562	1.08278	1.24114
