# Supplementary material for: A novel intelligent fault identification method based on random forests for HVDC transmission lines
Source: PLoS One. 2020 Mar 26;15(3):e0230717. doi: 10.1371/journal.pone.0230717 (PMC7098650; doi:10.1371/journal.pone.0230717)
Supplement: S1 Data — (ZIP) [file pone.0230717.s001.zip › Supporting information/Training sample set.xlsx]

## Sheet: Sheet1
Description: External positive-pole (EPG, E=R, I)；External negative-pole(ENG,E=R, I); Internal positive-pole(LPG); Internal negative-pole(LNG); Two-pole short circuit(LPN);R represents the rectifier side, I represents the inverter side
	fault types	labels	test results	data
no noise and no data loss	IPG	1	1	2.47711	1.812	2.0655	2.47656	2.95521	3.23384	3.29167	3.08903	2.16277	1.52189	1.45783	2.07173	2.22132	2.70656	3.25332	3.63886	22.0537	8.03866	63.0111	16.1526	60.7979	15.7843	3.78803	8.85707	16.1073	267.659	9.2865	2.88769	13.5194	12.2709	7.56904	78.3057
	IPG	1	1	2.38939	1.89502	2.07486	2.37595	2.7411	2.93876	3.04476	2.9746	2.15411	1.51379	1.44884	2.06902	2.21313	2.69915	3.2422	3.63461	21.4966	8.10311	62.65	16.4753	64.6755	14.9781	2.91424	7.65631	16.3823	235.596	9.67731	2.5593	13.6963	13.0956	7.55786	73.3767
	IPG	1	1	2.87804	2.05629	2.66813	2.97641	3.17907	3.1483	2.9832	2.86823	2.1429	1.42231	1.34596	2.03161	2.13204	2.61686	3.18619	3.54839	14.847	8.08296	27.7496	68.8916	192.104	11.5733	1.58407	3.48483	24.5161	267.701	24.7706	2.93826	11.6042	26.5166	9.0395	43.2047
	IPG	1	1	2.59001	1.85492	2.51816	2.8101	2.9979	2.8877	2.66824	2.52502	2.11082	1.3413	1.29863	2.02644	2.07232	2.55881	3.11138	3.40767	13.7882	6.15961	21.6081	65.3761	132.794	10.384	0.965363	3.71348	18.28	75.5096	9.53284	2.14098	11.5477	22.4847	8.39524	45.1943
	IPG	1	1	2.482	1.77654	2.47287	2.63193	2.80141	2.72722	2.52923	2.40387	1.34319	1.41199	1.27614	0.894604	1.07308	1.20597	1.38487	1.31873	13.5526	6.12799	21.3367	17.2274	118.086	9.80994	0.526822	3.92062	14.9285	51.7701	3.74624	1.18436	5.85049	8.22482	8.51352	583.738
	IPG	1	1	2.46818	1.67085	2.3215	2.4261	2.66052	2.65114	2.49127	2.3779	1.1779	1.59908	1.28949	0.864581	1.01368	1.27521	1.47435	1.30935	13.7027	6.24115	21.9547	94.1691	101.724	8.16289	0.517781	3.54497	14.0746	104.758	4.28984	2.70591	7.34751	7.51106	8.30201	664.077
	IPG	1	1	2.33951	1.55579	2.16713	2.28626	2.58201	2.5936	2.43675	2.32702	1.02251	1.63883	1.34147	0.853932	0.95635	1.19095	1.39911	1.18072	13.9298	6.92591	22.3316	3626.68	86.727	7.38765	0.362842	2.94143	13.3435	188.103	5.48843	3.98832	10.4795	5.14333	6.52724	877.612
	IPG	1	1	2.22443	1.43436	2.06103	2.20123	2.47417	2.46047	2.30868	2.23078	0.959018	1.54908	1.36719	0.870399	0.920409	1.07124	1.25839	1.05847	14.4433	7.75852	23.3925	911.602	84.7273	7.34437	1.46485	2.97215	12.7128	588.998	7.08776	5.20808	10.5791	5.19331	4.89577	343.355
SNRs=30dB	IPG	1	1	9.29356	10.3569	6.47067	5.38325	9.74183	17.3654	14.1088	13.8655	4.33412	9.23799	13.5168	15.206	13.7648	17.1747	11.8041	8.08226	22.2462	7.86117	72.1117	3.95688	73.7795	44.3529	11.4224	32.6689	19.676	2.18401	12.9201	41.0867	44.091	21.7596	167.468	1076.36
	IPG	1	1	6.37821	8.13294	6.15992	9.08304	11.6998	9.2508	9.13623	11.8567	9.45775	9.29863	6.37932	4.012	8.1008	20.2579	18.8957	12.3578	21.2384	8.16685	63.2854	8.52585	49.1334	14.7591	0.63536	6.20617	19.6952	2.28643	12.0367	36.5545	27.9266	23.5896	73.3293	123.02
	IPG	1	1	7.41641	10.8188	9.80567	9.10929	14.2237	15.9741	11.775	9.86813	12.1506	7.87316	5.06099	6.8478	13.6388	10.5366	9.22901	10.3986	15.4398	7.56694	25.2287	26.4913	82.7612	10.7034	1.32157	8.82083	14.5932	1.61959	6.932	45.8618	84.2044	22.4406	111.589	3920.91
	IPG	1	1	12.2666	7.43798	6.71359	12.8402	13.8987	13.7639	13.0739	8.23592	8.6872	6.2482	13.6185	17.047	14.5535	12.0518	12.6318	17.7231	13.7946	6.35295	20.7351	7.65967	54.2379	13.2644	3.18667	8.77904	14.216	8.88735	10.3788	41.1932	30.9238	2.00052	21.2933	20.9392
	IPG	1	1	8.3004	7.741	5.81966	5.97946	8.93296	7.39316	9.36669	13.6298	14.0637	18.7825	16.7097	14.6338	15.1321	13.5872	17.7353	16.311	13.9159	5.24665	18.2587	7.46299	23.5062	19.3308	18.8884	18.9924	14.1279	7.39781	10.5904	59.7781	66.5295	16.5206	117.022	1099.23
	IPG	1	1	3.56768	8.09636	9.34591	7.11512	9.5414	6.89538	7.68148	12.9123	6.68364	6.4419	9.80241	13.5852	16.4365	18.7934	12.7765	9.75037	12.9065	6.31646	21.0045	3.57417	61.4727	10.3192	1.46964	3.18354	13.5991	3.28717	8.56676	67.7777	61.3695	9.70709	306.241	61.1073
	IPG	1	1	11.3991	12.1656	13.2064	17.9582	10.9614	8.91336	14.4963	16.8341	9.63053	8.09837	7.4567	9.9413	9.49294	12.4374	8.30571	8.2379	13.7692	5.53546	17.8562	28.4296	28.0321	6.44171	0.779797	2.53138	13.0957	0.633083	9.01789	74.3879	69.367	26.4151	85.9433	177.577
	IPG	1	1	12.7345	11.1577	8.10027	10.2276	13.8598	11.567	9.29728	8.31934	5.84576	7.16567	7.63597	7.50495	12.9159	16.4941	13.4169	10.6824	14.4322	7.14092	24.3837	138.527	42.2406	5.03651	0.38657	0.0330941	11.7512	0.413828	7.09693	41.9867	73.9308	13.3589	64.4063	835.617
no noise and no data loss	RPG	1	1	2.93304	1.94749	2.24542	2.68523	3.04553	3.37618	3.79929	3.39795	2.95776	2.76369	2.96728	3.10909	3.13231	3.67662	3.54322	3.55792	6.94548	11.071	13.4562	15.702	121.302	33.5293	76.8421	2425.43	11.3598	7.51541	214.712	127.137	18.3387	5.78266	4.3395	3.90756
	RPG	1	1	2.92662	1.94432	2.24129	2.6805	3.04001	3.36569	3.78687	3.39292	2.95829	2.7564	2.95631	3.09404	3.11449	3.65534	3.53725	3.56308	57.6446	81.7739	46.8562	12.3476	103.043	99.4902	62.4521	5286.45	19.1141	92.5767	10.6022	1167.95	34.2732	3.80704	5.02641	3.62284
	RPG	1	1	2.86569	1.90964	2.1844	2.62323	2.97981	3.25334	3.65729	3.34124	2.92191	2.67264	2.86883	3.00052	3.01394	3.51086	3.51808	3.54329	97.1122	60.7891	72.2983	47.6167	128.74	369.786	631.213	628.708	32.8798	89.4359	29.0568	560.195	20.8014	0.90596	3.40048	2.70147
	RPG	1	1	2.75678	1.85065	2.14187	2.55303	2.87922	3.15628	3.50675	3.2656	2.82791	2.62046	2.77654	2.86067	2.85745	3.32956	3.49553	3.5109	111.985	45.611	62.6721	44.0416	101.152	330.542	2095.27	221.359	111.385	31.9329	208.135	236.605	3.91378	0.524175	3.07168	2.50059
	RPG	1	1	2.604	1.78108	2.09977	2.50613	2.81208	3.01718	3.37915	3.21052	2.69594	2.54876	2.69843	2.75604	2.73051	3.17311	3.44937	3.40236	149.184	38.4267	54.0147	41.09	93.7256	289.431	2101.18	147.225	271.972	31.0695	155.841	113.032	3.73477	0.0583546	3.6745	3.08965
	RPG	1	1	2.46204	1.70313	2.04509	2.44762	2.73702	2.86023	3.23304	3.13134	2.55021	2.46197	2.63059	2.6818	2.63438	3.02758	3.3806	3.2821	221.912	37.1439	41.9251	43.245	105.276	264.558	1534.05	126.426	360.272	34.2331	301.184	51.6682	15.3204	0.378668	4.23847	3.32936
	RPG	1	1	2.32262	1.62302	1.97489	2.38309	2.67967	2.71284	3.10126	3.07997	2.41561	2.35827	2.53148	2.58246	2.53322	2.90421	3.30377	3.15718	255.916	33.6401	55.1625	42.4142	98.1065	257.481	1320.03	113.435	450.576	30.7012	441.425	48.8071	27.3665	0.336275	4.01731	3.23118
	RPG	1	1	2.22443	1.43436	2.06103	2.20123	2.47417	2.46047	2.30868	2.23078	0.959018	1.54908	1.36719	0.870399	0.920409	1.07124	1.25839	1.05847	14.4433	7.75852	23.3925	911.602	84.7273	7.34437	1.46485	2.97215	12.7128	588.998	7.08776	5.20808	10.5791	5.19331	4.89577	343.355
SNRs=30dB	RPG	1	1	5.15442	6.14116	12.4519	12.9657	10.1091	7.53236	12.837	19.7264	9.51494	11.4798	10.2543	5.14736	4.47517	8.04083	10.7022	11.4878	7.03936	11.7587	13.126	8.03972	774.051	25.6609	3.42044	9.7586	13.6984	27.6669	12.6542	135.866	37.7575	4.12499	22.2571	70.1503
	RPG	1	1	9.82259	10.6357	10.2894	10.8675	8.02214	13.3063	15.0554	12.1622	4.56456	8.92478	12.7585	11.4831	8.64531	9.60133	10.3455	11.1202	56.0347	86.4233	59.1906	36.0472	826.759	472.853	300.047	717.933	110.132	143.73	31.2312	435.677	1814.67	170.713	189.505	582.793
	RPG	1	1	3.39055	10.5055	17.7667	10.5415	6.49448	6.32056	9.10106	12.1838	9.00506	6.89953	7.33139	13.8008	15.8373	15.9837	12.274	11.2037	98.5903	56.0616	64.8622	24.3121	50.2477	82.8003	82.5485	173.016	233.651	92.7204	955.832	210.017	266.892	2902.15	515.688	1664.63
	RPG	1	1	4.13963	1.63741	5.16722	9.95631	14.4512	17.9743	16.6058	14.4375	11.3024	13.9652	9.95741	12.7724	16.1007	11.2981	13.9152	18.6118	108.01	47.1009	69.6216	44.0617	95.3545	530.284	1790.51	248.757	437.887	64.2785	3215.73	167.733	161.964	477.276	520.781	547.934
	RPG	1	1	7.20521	9.04629	13.4453	18.2689	10.8881	8.33054	11.929	17.0329	5.69123	6.12869	12.7175	19.3356	13.1151	8.52428	15.072	26.065	155.649	38.6725	34.2777	17.6424	50.235	182.738	94.9022	89.4826	893.152	63.8658	215.722	55.2927	45.5063	153.15	72.1265	15.3065
	RPG	1	1	7.29045	7.89132	9.28042	13.5232	15.3977	12.2509	13.5756	15.8519	9.53107	11.334	10.4613	9.77389	10.0501	12.1	11.0147	15.3145	208.303	34.4677	187.324	151.27	140.022	175.373	245.835	160.466	1776.7	50.3053	326.894	86.2765	109.402	180.381	285.723	152.706
	RPG	1	1	8.2465	9.58891	3.78461	2.20929	5.98752	8.74175	14.0632	13.4769	6.02854	13.2505	13.2254	9.2705	9.39106	8.38049	11.7062	12.6098	189.537	30.435	170.612	98.6571	138.333	321.259	790.681	267.902	2421.38	50.4393	272.653	71.9244	67.7625	294.437	689.78	92.5165
	RPG	1	1	8.18214	7.38319	9.84541	13.6134	13.8863	13.4231	11.7591	14.7317	7.87588	8.04269	8.76966	12.3698	8.99809	13.5057	18.1973	17.1947	237.388	26.6515	394.576	246.236	375.533	810.99	245.676	151.895	1626.81	45.4145	151.298	57.5822	44.7797	74.0169	99.0486	9.97131
no noise and no data loss	RNG	2	2	2.85614	1.91935	2.27603	2.74425	3.18075	3.2379	3.70354	3.36052	2.85812	2.74229	3.02079	3.21542	3.27115	3.806	3.61374	3.36627	0.133885	0.107639	0.100111	0.0570728	0.00670019	0.0295954	0.0135564	0.000425842	0.148716	0.162376	0.0227379	0.0135474	0.0299288	0.138746	0.186762	0.207849
	RNG	2	2	2.84839	1.91614	2.27252	2.73995	3.17594	3.22655	3.69091	3.35542	2.85313	2.7367	3.01309	3.20383	3.25902	3.79265	3.60747	3.36211	0.0138049	0.0210805	0.0203337	0.0789973	0.00990334	0.00991151	0.0161346	0.00015557	0.0528828	0.0314962	0.104738	0.00154993	0.0193612	0.198553	0.161117	0.231701
	RNG	2	2	2.78402	1.8782	2.2247	2.67256	3.13605	3.11572	3.54435	3.28826	2.79727	2.68091	2.94163	3.1087	3.16083	3.66541	3.5412	3.30083	0.0103381	0.0132245	0.0193104	0.0231784	0.00469994	0.00363974	0.00394523	0.000265113	0.056317	0.00967618	0.881648	0.000486514	0.0209798	0.983619	0.219556	0.295107
	RNG	2	2	2.64007	1.827	2.19346	2.62662	3.04742	2.9969	3.41099	3.2363	2.68843	2.63985	2.86712	2.9815	3.00402	3.47708	3.44624	3.27879	0.00762225	0.0198471	0.0123694	0.0199105	0.00734654	0.00262341	0.000840263	0.00268711	0.0230172	0.032007	0.0123771	0.00410298	0.0622401	1.17977	0.249563	0.298414
	RNG	2	2	2.48267	1.7632	2.14649	2.58381	3.00299	2.8492	3.28269	3.18285	2.55228	2.56131	2.79014	2.89196	2.89562	3.33267	3.36808	3.203	0.00709096	0.0243394	0.0134743	0.022716	0.00812285	0.00284239	0.000635742	0.00369984	0.00875936	0.0466445	0.00144148	0.0072153	0.160526	1.5974	0.22816	0.279356
	RNG	2	2	2.33939	1.68784	2.07617	2.50271	2.97723	2.6946	3.1196	3.08756	2.40541	2.46499	2.71147	2.81805	2.81293	3.21016	3.2783	3.08882	0.00662654	0.0308001	0.0121872	0.0263336	0.008847	0.00338126	0.000772796	0.00482628	0.00370782	0.0580778	0.00167118	0.0115674	0.107157	1.39247	0.183757	0.240449
	RNG	2	2	2.20388	1.60668	1.99223	2.42988	2.92428	2.55832	2.97372	3.01199	2.27472	2.35315	2.59713	2.71004	2.71369	3.09473	3.20383	2.99351	0.00564927	0.034037	0.00959248	0.0272282	0.00963774	0.00364604	0.000743748	0.00561989	0.00267432	0.0639832	0.00050698	0.0151228	0.0296254	1.45832	0.196176	0.247935
	RNG	2	2	2.07792	1.52707	1.89936	2.35017	2.80932	2.42119	2.80813	2.90795	2.15125	2.24439	2.47923	2.59513	2.60985	2.98046	3.14175	2.89182	0.00661427	0.0366039	0.00611179	0.0311539	0.0100914	0.00373674	0.000783992	0.0055514	0.00248428	0.0704249	0.000890581	0.0135933	0.0271643	1.38681	0.198982	0.248914
SNRs=30dB	RNG	2	2	7.26183	6.80678	13.0871	11.4674	7.39382	9.34123	8.35039	6.40617	8.94983	12.439	15.0864	16.8773	18.177	17.026	10.3614	12.643	0.133489	0.111147	0.0980032	0.0399759	0.0184249	0.0394644	0.00959218	0.00265262	0.0609224	0.0268602	0.046779	0.0025131	0.0158487	1.30664	0.923264	0.911218
	RNG	2	2	11.0218	10.7029	13.2317	18.2587	14.7942	9.85802	11.129	15.3741	8.65211	6.80461	14.3407	14.5496	7.92982	7.42648	13.3602	15.4949	0.0135884	0.0214956	0.0222822	0.086656	0.0159107	0.0172666	0.0147504	0.000333636	0.00653179	0.00623698	0.0387135	0.00275744	0.00254046	0.00531409	0.00447464	0.000217034
	RNG	2	2	7.11486	5.21299	12.8941	12.227	10.7088	11.1008	20.0726	24.538	8.39186	11.3082	11.5046	6.82808	7.13402	12.5474	15.1841	14.0354	0.0105593	0.0132195	0.0144467	0.0105971	0.00139657	0.000828813	0.000561985	0.000783766	0.00481297	0.0058556	0.0125525	0.00474129	0.00345177	0.0354316	0.0465783	0.0555713
	RNG	2	2	6.77741	6.63558	4.95455	3.5306	6.59684	16.2883	17.3334	10.7105	10.0705	17.6466	22.2534	17.1681	12.3478	10.3231	14.0182	18.552	0.00767315	0.0194359	0.00527204	0.00213316	0.00121553	0.000470146	0.00097382	0.0011842	0.00197665	0.011385	0.00133725	0.00523302	0.0103669	0.00719323	0.0137373	0.0312184
	RNG	2	2	3.54664	5.40115	8.4791	12.0164	7.20157	7.83746	15.2637	16.5453	11.1763	12.3582	12.6513	17.5043	15.8733	14.4403	14.9181	15.3592	0.00753248	0.0205861	0.00612557	0.00423296	0.00252483	0.00159282	0.00120853	0.00165972	0.00138301	0.0125659	0.00417255	0.00913943	0.0233897	0.0164658	0.0196867	0.0535345
	RNG	2	2	5.5776	7.14244	12.4246	9.23212	8.81056	7.23275	8.96348	6.98645	10.5054	8.89891	10.0524	7.51093	8.8858	7.76904	8.98633	10.703	0.00636955	0.0298078	0.0107449	0.0362292	0.0126406	0.00956203	0.00659234	0.00868306	0.00053863	0.0166484	0.00312103	0.00894645	0.0184545	0.0353481	0.0380982	0.112142
	RNG	2	2	5.76121	8.47293	8.78732	12.5072	7.57598	4.70149	7.97896	16.3316	3.60495	4.53574	7.91852	7.50677	6.36309	8.92261	10.5823	7.37402	0.0069265	0.0320941	0.0020413	0.00705848	0.00356987	0.00276992	0.00152	0.000166842	0.000505074	0.0175596	0.00715233	0.0141048	0.0262626	0.0244213	0.00570238	0.027722
	RNG	2	2	6.2574	7.37557	3.10065	6.96444	9.62119	10.1168	9.93958	11.7267	5.14371	6.87433	10.1263	14.0224	10.7557	13.2224	15.8936	13.8164	0.00789039	0.0288914	0.00889204	0.074565	0.0190664	0.0151065	0.0330341	0.0882658	0.000551343	0.018079	0.0235847	0.0130384	0.0502829	0.188061	0.216807	1.18345
no noise and no data loss	ING	2	2	3.00735	2.16889	2.6095	2.95962	3.18683	3.14908	2.95672	2.78429	2.39627	1.38553	1.47067	2.1959	2.37315	2.81279	3.1951	3.42433	0.0411879	0.114813	0.0127527	0.0653965	0.016477	0.0717989	0.299796	0.120242	0.0676104	0.00210797	0.121246	0.307435	0.0759612	0.0829026	0.135086	0.0117651
	ING	2	2	3.04586	2.2339	2.80316	3.20055	3.41515	3.34794	3.13505	2.95604	2.39457	1.3771	1.46444	2.19652	2.36817	2.80667	3.18826	3.41724	0.0416275	0.115561	0.0121802	0.0649737	0.01521	0.0744526	0.405275	0.145189	0.0669607	0.00265397	0.118974	0.338098	0.0750376	0.0782373	0.134824	0.0122227
	ING	2	2	2.5859	1.80138	2.52316	2.99458	3.33759	3.10297	2.74464	2.49519	2.41838	1.3022	1.41571	2.20754	2.32706	2.75675	3.13159	3.35604	0.0588766	0.117984	0.0258458	0.0156876	0.00559769	0.0924312	0.779505	0.361536	0.0468216	0.00334875	0.0613295	0.27316	0.0735643	0.0384892	0.114133	0.018143
	ING	2	2	2.38205	1.71177	2.54071	2.91165	3.19651	2.97517	2.61676	2.35829	2.3573	1.24474	1.37738	2.20082	2.2553	2.67733	3.04961	3.26265	0.0636556	0.149238	0.0352101	0.00983256	0.00522868	0.144553	0.636723	0.380403	0.047549	0.00161356	0.0395303	0.233325	0.104188	0.0389557	0.108154	0.014372
	ING	2	2	2.34731	1.63109	2.45776	2.73282	3.01553	2.86553	2.54883	2.30982	2.2311	1.21945	1.25776	2.10607	2.13165	2.56663	2.96447	3.21667	0.064572	0.253423	0.0415777	0.0477869	0.00550798	0.157705	1.26348	0.397549	0.0644605	0.0104918	0.141906	0.582792	0.0897888	0.0563065	0.113409	0.0096039
	ING	2	2	2.29999	1.50584	2.30973	2.58562	2.93203	2.78453	2.45776	2.20972	2.19575	1.16984	1.15228	2.07232	2.09146	2.52503	2.92438	3.15126	0.0630254	0.218683	0.0381529	0.0757111	0.00740793	0.174383	1.71755	0.393106	0.0726502	0.00839734	0.257259	0.793083	0.0861902	0.0660144	0.129311	0.00880459
	ING	2	2	2.17942	1.37115	2.2244	2.51395	2.79032	2.60919	2.28426	2.04482	2.13689	1.08576	1.09632	2.05391	2.04373	2.42944	2.79811	3.01137	0.0602245	0.182217	0.0319043	0.0505974	0.00851498	0.208498	1.44074	0.384956	0.0762762	0.00267451	0.32795	0.413779	0.0738534	0.0677922	0.136142	0.00688974
	ING	2	2	2.00507	1.23007	2.18906	2.40248	2.59922	2.4432	2.13711	1.91027	2.03088	0.994191	1.02659	1.99739	1.92832	2.27036	2.63394	2.85549	0.0574276	0.157727	0.0287564	0.0106798	0.0134425	0.259247	1.25644	0.367256	0.0784615	0.000920302	0.275529	0.228666	0.0502219	0.0690834	0.13892	0.00568834
SNRs=30dB	ING	2	2	5.3616	5.86157	8.31808	9.60939	9.38911	9.52453	14.8523	11.1662	12.1182	15.268	12.6567	14.4164	11.4671	9.86761	15.9742	19.8633	0.0412597	0.110881	0.01144	0.357991	0.0112359	0.029065	0.0888485	0.0239386	0.0492861	0.41537	0.0680028	0.0220512	0.00272144	0.068062	0.0134882	0.0156604
	ING	2	2	8.59429	10.1849	8.90031	9.44031	11.5295	14.104	11.7276	9.18863	10.0979	14.0778	18.3167	18.5961	14.9538	13.0272	18.36	21.4637	0.0411746	0.113647	0.00852969	0.0253055	0.00057191	0.00953515	0.00611623	0.00145641	0.0483774	0.370791	0.0900498	0.0237363	0.0243676	0.0373277	0.00914093	0.00505226
	ING	2	2	6.24109	8.42764	10.7319	11.2889	11.9164	12.097	10.8398	11.0756	8.001	7.86835	12.0562	17.2634	15.5385	11.4917	8.6401	7.8274	0.05965	0.114663	0.0265681	0.0184825	0.00536037	0.0824889	0.673948	0.303772	0.0649785	0.553655	0.100297	0.0185217	0.00313664	0.324514	0.029877	0.0129611
	ING	2	2	8.83123	12.6365	14.3986	7.06448	7.78912	11.4064	17.0152	20.3786	14.764	16.5912	13.7602	10.4434	9.21825	11.4412	16.0611	14.725	0.0640923	0.147833	0.0428971	0.338478	0.0604938	0.10917	0.0970621	0.0798943	0.0771515	4.75417	0.20431	0.0184346	0.00656796	0.00781806	0.00723819	0.00889758
	ING	2	2	7.92936	10.1049	9.27168	9.48573	13.4172	12.7971	11.0466	10.7713	10.0866	9.58342	4.58326	6.30344	12.3544	9.48238	6.54173	8.89016	0.064688	0.284615	0.0594313	0.181246	0.0645683	0.0693794	0.0646683	0.061861	0.0651672	0.156494	0.0975443	0.0128421	0.00265522	0.0291678	0.00423081	0.00626085
	ING	2	2	2.97844	7.34114	9.32906	5.78033	7.47554	11.0861	10.184	9.48156	2.86184	5.00242	9.56973	8.34951	5.42918	8.24778	10.7154	18.0804	0.0639656	0.227779	0.0467109	0.19688	0.0364806	0.143085	0.527346	0.587935	0.0701923	0.214222	0.0803062	0.0126444	0.000920935	0.00603566	0.000706952	0.012879
	ING	2	2	5.99008	6.86001	7.12643	9.62755	11.7376	9.76433	10.0364	12.4683	9.46228	10.8237	9.68734	8.42461	6.50884	10.8126	14.0941	14.08	0.0605621	0.179327	0.0481626	0.272665	0.0507171	0.137536	0.186918	0.0119691	0.0679859	0.540322	0.0903974	0.00724385	0.00670299	0.0459741	0.0114772	0.00018491
	ING	2	2	10.4197	13.6203	14.7089	13.938	13.0608	11.4988	11.306	13.4304	8.3765	8.78386	11.7089	20.8094	21.513	14.8029	11.936	20.5669	0.0590124	0.137496	0.0409322	0.249237	0.081845	0.112419	0.0739777	0.0509477	0.0719227	2.52216	0.0685534	0.00442716	0.00722462	0.0363015	0.0243772	0.00366599
no noise and no data loss	LPG	3	3	54.2702	48.1305	39.6621	22.7618	11.5253	8.40058	8.04666	4.87438	195.572	226.154	238.217	236.439	227.1	215.572	202.073	190.321	41.1451	30.8472	133.622	16.0583	2.5463	3.74838	4.35621	8.52176	16.0152	51.0155	15.4804	111.989	68.0242	6.06374	3.74313	3.58148
	LPG	3	3	181.558	212.012	212.449	200.27	187.919	176.546	164.468	143.449	180.515	208.795	222.464	223.733	216.823	208.114	194.818	183.437	49.6285	19.9193	146.585	20.84	3.8378	3.26951	7.60264	17.2148	18.0861	64.56	114.706	174.388	51.6924	5.54206	3.65441	3.64277
	LPG	3	3	135.261	159.087	161.758	152.746	140.547	130.117	120.148	107.952	89.1649	110.087	129.697	141.832	146.039	144.262	139.321	132.821	119.107	10.7564	90.6232	30.8921	4.72966	3.07089	12.8311	9.25592	34.1324	74.3553	92.3825	172.246	37.1353	4.88788	3.52418	3.48169
	LPG	3	3	93.3347	110.069	114.122	109.761	103.063	96.1209	87.728	80.3894	54.7389	70.8112	87.3652	98.8803	104.368	105.224	102.967	98.9786	269.772	4.94073	51.2381	49.4488	5.06277	2.14816	18.9468	10.4395	229.526	16.5753	1.2793	1645.86	25.1854	4.64279	3.51307	3.25901
	LPG	3	3	70.223	82.773	86.8394	84.5356	80.5813	75.122	68.5367	63.7925	39.3954	51.8584	65.2825	75.1008	80.36	81.9399	80.8986	78.4303	593.26	3.28734	36.404	72.073	5.51997	2.01867	16.8672	12.9881	802.827	18.2973	0.760517	511.978	24.5342	4.46759	3.501	3.12129
	LPG	3	3	56.2028	66.061	69.8061	68.6659	66.1114	60.9128	56.0552	52.5237	30.691	40.9134	52.1753	60.6026	65.3195	67.012	66.5394	64.8097	1220.09	3.28074	22.6288	87.3211	6.685	2.18264	13.0613	15.0034	911.308	26.8305	1.28651	105.37	20.3094	4.1699	3.46108	3.22911
	LPG	3	3	46.6591	54.7688	58.1071	57.5568	55.9015	51.0043	47.2273	44.4428	25.4937	33.6696	43.0801	50.3603	54.6494	56.4258	56.3593	55.1946	2315.25	3.42873	17.3005	83.9118	7.94012	2.54706	11.2823	16.6607	1033.95	30.6783	1.19698	74.1499	15.3683	3.42796	3.00917	3.09267
	LPG	3	3	39.8289	46.7336	49.7083	49.5353	48.2104	43.8378	40.7416	38.4672	21.6792	28.6548	36.8483	43.2629	47.1226	48.8152	48.9038	48.0682	2321.7	3.60086	19.122	74.3353	8.32894	2.82318	10.0307	16.3382	1550.86	30.4918	1.73287	62.6141	15.5728	3.24724	2.84497	3.14616
	LPG	3	3	215.166	225.33	194.82	184.977	172.395	173.044	221.673	283.313	173.107	190.221	179.533	167.412	201.328	216.063	186.008	174.288	57.337	16.4252	353.202	30.1025	2.35992	3.16547	6.00785	19.8665	23.9428	75.287	512.719	127.217	42.9496	5.96737	3.90563	4.32849
	LPG	3	3	200.425	213.359	186.755	178.258	166.392	163.217	205.326	259.578	161.305	175.857	164.413	155.644	194.143	200.331	172.887	162.86	58.825	16.7602	279.618	33.222	2.41352	3.16761	6.79072	18.8754	23.9354	92.0204	519.269	113.468	41.0437	5.7562	3.84882	4.27506
	LPG	3	3	120.865	141.477	131.814	126.084	118.986	112.259	120.028	141.935	94.8514	100.275	87.0151	101.559	141.59	122.221	106.005	102.353	152.848	15.4163	156.859	58.7442	3.0649	2.54916	8.23356	16.1648	39.488	419.085	2475.19	171.055	31.1182	5.28746	3.71499	4.04936
	LPG	3	3	84.3462	103.347	97.5395	93.4234	88.5992	83.5444	83.1367	93.7539	64.6188	67.6339	57.1033	75.1359	107.159	87.3281	75.3375	72.327	568.642	5.99763	68.7931	126.749	3.44278	1.82209	12.1989	16.7595	269.555	29.3631	3.5109	265.543	24.523	4.91082	3.80063	3.78471
	LPG	3	3	64.2864	78.9308	77.0595	73.9099	70.1954	66.0869	63.8852	69.6888	48.9013	51.058	43.6872	59.916	86.6668	68.4648	58.7906	56.2852	2237.81	3.95032	47.6759	185.205	4.12895	1.82101	10.0905	18.7144	478.184	24.5163	0.388988	249.603	25.7915	4.70676	3.86892	3.64428
	LPG	3	3	52.0657	63.2137	63.7656	61.1311	58.0443	54.4928	51.8997	55.042	39.277	41.0128	35.699	49.945	72.2817	56.445	48.4095	46.22	7218.01	4.08932	25.6974	212.391	5.61287	1.99924	7.76275	19.1829	371.223	34.8638	0.318316	214.55	23.6232	4.55822	3.88779	3.77868
	LPG	3	3	43.6951	52.6138	54.3148	52.107	49.458	46.3261	43.8895	45.3621	32.7317	34.2737	30.2845	42.8817	61.3798	48.0739	41.1942	39.1853	14887.4	4.15849	17.1236	177.575	7.42613	2.30507	6.39572	18.8397	296.302	39.0118	0.22843	105.608	18.9201	4.06974	3.62475	3.83885
	LPG	3	3	37.6227	45.0407	47.2584	45.4038	43.07	40.2651	38.0777	38.6123	28.1085	29.4033	26.2257	37.3917	53.1562	41.7764	35.7676	33.9162	34451.4	4.4458	14.7586	139.99	8.7448	2.7381	5.74394	18.4079	289.08	40.6798	0.244479	69.2192	15.5668	3.41558	3.09834	3.63199
	LPG	3	3	178.269	198.853	240.2	274.23	239.794	232.204	235.768	222.383	159.52	217.889	215.885	200.208	214.027	227.075	204.051	196.579	68.0508	21.5606	800.881	61.4992	2.01043	4.22678	4.56563	16.482	28.829	145.135	448.677	60.2936	29.9189	7.74141	4.84217	6.77379
	LPG	3	3	168.42	188.275	224.375	255.585	224.366	216.917	219.616	207.191	149.82	206.096	201.247	187.182	201.335	213.436	191.625	184.746	70.5455	21.1436	704.67	70.9496	2.14135	4.33278	4.98061	17.0497	29.5615	191.13	361.397	56.0097	29.4153	7.44929	4.78968	6.74642
	LPG	3	3	108.21	122.552	136.972	152.837	136.716	131.28	130.783	123.439	93.3747	134.053	120.458	113.798	125.922	132.974	119.182	114.958	176.506	26.341	257.54	128.103	2.95841	3.04769	5.45621	17.7756	44.4444	712.937	153.418	81.2178	28.0784	6.46921	4.80246	6.48289
	LPG	3	3	77.2369	88.084	96.2064	105.738	95.766	91.4367	89.9657	85.3072	65.9083	96.564	83.3434	79.3833	89.0177	94.1999	83.997	81.0175	1033.08	7.43955	94.9207	508.396	2.81486	2.15519	8.12269	16.8497	156.36	27.5968	3.04976	55.2273	23.975	5.65315	4.93775	5.75906
	LPG	3	3	60.0399	68.7749	74.4148	80.1671	73.8898	70.2804	68.5858	65.2082	50.9505	75.7222	63.6586	60.9178	68.7774	72.7679	64.7933	62.5435	2911.85	4.65857	56.6487	485.448	3.73176	2.1905	7.35234	14.9831	156.905	27.285	0.520726	49.0431	24.511	5.2484	4.97801	5.42672
	LPG	3	3	49.1247	56.4392	60.8345	64.7645	60.2244	57.1387	55.4576	52.7775	41.5433	62.2272	51.4509	49.4186	56.0066	59.2161	52.6997	50.8917	2384.29	4.94355	27.1568	310.686	5.70735	2.40577	5.88505	13.0689	130.691	40.8695	0.216184	51.0652	23.2711	5.16284	5.01367	5.66055
	LPG	3	3	41.5823	47.879	51.5302	54.3106	50.8851	48.1681	46.5557	44.3335	35.0417	52.7129	43.1533	41.537	47.1725	49.8467	44.3532	42.8387	1905.68	5.12755	15.9627	184.722	8.40366	2.82226	4.72179	11.3453	113.773	53.7243	0.0842445	42.6735	19.8216	4.87227	4.93957	6.13178
	LPG	3	3	36.064	41.5968	44.7157	46.8445	44.0811	41.6557	40.1243	38.2085	30.2949	45.6672	37.1571	35.8065	40.7208	43.0079	38.2595	36.9501	1821.8	5.30667	12.7944	136.397	10.2006	3.35249	4.32378	10.254	108.281	59.4482	0.163594	33.4075	16.5027	4.15092	4.14868	5.66312
	LPG	3	3	191.602	228.251	241.852	242.622	237.929	225.572	215.756	206.094	180.037	204.148	219.786	222.209	213.756	203.863	194.176	184.842	80.7841	33.9913	580.206	97.7418	3.86625	5.06844	5.30474	9.35659	39.8945	253.102	208.59	31.956	27.4248	11.3787	10.1586	34.1146
	LPG	3	3	179.681	213.794	226.651	227.407	222.928	211.323	202.103	193.043	168.83	191.191	205.887	208.169	200.131	190.945	181.835	173.018	87.7611	32.007	941.168	114.704	3.64756	5.07807	5.72686	9.95894	40.2524	350.078	193.721	30.3925	28.24	11.2525	10.2114	33.3867
	LPG	3	3	110.868	130.961	139.136	139.77	136.869	129.679	123.963	118.397	103.986	116.969	126.092	127.432	122.268	116.718	111.151	105.827	181.721	63.3046	456.616	213.72	4.15776	4.24061	5.08858	9.54651	40.8916	554.868	80.3223	35.6348	31.1295	9.99899	9.92355	29.7893
	LPG	3	3	77.8388	91.6239	97.3615	97.8867	95.9283	90.882	86.8808	83.0127	72.7258	81.4674	87.851	88.8296	85.2039	81.3977	77.7542	73.6697	872.32	9.68965	151.563	1064.37	3.28762	3.61649	7.50948	8.73024	76.8985	35.4386	3.66505	27.7543	29.4167	8.23923	9.98975	23.7254
	LPG	3	3	60.022	70.5241	74.9058	75.3536	73.9388	70.0572	66.9814	64.034	55.8188	62.422	67.3961	68.2921	65.1744	62.5188	59.7336	56.3798	952.179	6.14926	73.4062	405.658	4.42025	3.69214	7.79741	8.05543	68.708	35.7331	0.751797	25.8095	28.8509	7.3998	9.58849	19.4599
	LPG	3	3	48.8647	57.3592	60.8825	61.2757	60.2045	57.0607	54.5665	52.1863	45.239	50.5844	54.6812	55.4404	52.6829	50.7322	48.429	45.6657	714.628	6.79546	32.7395	170.448	7.04789	4.40209	6.48577	7.13496	62.8471	58.9104	0.57391	26.2492	27.2748	7.23574	9.50551	19.6763
	LPG	3	3	41.2277	48.3656	51.2943	51.6468	50.8106	48.1793	46.0921	44.0798	38.0032	42.5092	45.9883	46.5995	44.1541	42.6398	40.6898	38.3569	596.065	6.85078	18.164	100.884	10.7716	5.52033	5.29705	6.16215	58.6896	79.096	0.434441	24.4194	24.4693	7.1567	9.70743	22.6188
	LPG	3	3	35.6655	41.8282	44.3238	44.6449	43.9776	41.7241	39.9384	38.1764	32.7537	36.6548	39.6718	40.135	37.9701	36.723	35.063	33.0394	582.567	6.77942	13.6871	80.7756	13.1015	6.51496	4.96636	5.4478	56.6374	92.8836	0.53642	21.1344	20.7477	6.41363	8.36877	22.0987
	LPG	3	3	187.656	219.724	234.848	235.798	229.288	217.691	207.72	198.193	180.699	211.263	225.438	226.28	219.958	209.053	199.459	189.796	103.24	56.052	504.417	124.633	12.2798	9.86744	8.97853	7.5628	45.906	323.247	147.685	12.5475	35.1319	27.6489	45.6331	41.5129
	LPG	3	3	175.848	205.889	220.052	220.926	214.777	203.922	194.572	185.646	169.404	198.021	211.241	211.949	205.987	195.817	186.816	177.75	111.673	55.0249	1162.46	139.471	10.1794	10.0338	8.94046	7.40452	45.071	502.785	147.453	12.2747	37.2433	27.3716	46.2689	41.2843
	LPG	3	3	107.943	126.274	134.869	135.334	131.705	124.9	119.134	113.857	104.023	121.558	129.554	129.812	126.086	119.913	114.602	108.766	184.734	560.227	786.716	250.165	11.1095	10.4164	6.90238	5.18941	30.1211	398.255	68.2712	17.6511	48.9138	24.2623	52.9751	44.9734
	LPG	3	3	75.4959	88.2683	94.2303	94.5209	92.1515	87.3147	83.3564	79.8398	72.7709	85.1326	90.627	90.5677	87.8262	83.7589	80.1454	75.8652	490.287	14.2263	243.146	344.521	6.40817	10.8162	11.2233	4.95823	41.7934	42.2037	4.7695	16.2248	55.873	17.7279	63.468	53.2569
	LPG	3	3	58.053	67.8367	72.3889	72.6278	70.9105	67.1454	64.1578	61.5747	56.0401	65.5651	69.6244	69.4221	67.2889	64.3723	61.6449	58.1196	354.378	7.75933	101.765	183.286	7.64154	11.0195	12.3173	4.91795	39.9	42.0906	1.26418	16.4052	56.3601	14.77	69.2627	58.2015
	LPG	3	3	47.144	55.0778	58.7388	58.9474	57.6785	54.5527	52.1793	50.159	45.587	53.2899	56.4726	56.2382	54.4664	52.2538	50.0538	47.0503	283.485	8.43977	41.6258	98.9544	10.6499	13.0626	10.7133	4.65892	38.485	84.3815	1.10526	16.604	48.5726	14.991	73.7768	57.155
	LPG	3	3	39.6742	46.3518	49.4039	49.5951	48.6079	45.9465	43.9957	42.3521	38.4305	44.8812	47.4928	47.2437	45.7279	43.8971	42.1128	39.5053	248.974	8.07516	23.9423	67.8076	14.1243	17.0406	9.85771	4.09459	37.4133	151.314	0.937279	15.7999	40.0338	16.282	94.6433	55.3472
	LPG	3	3	34.2338	40.0076	42.6239	42.8082	41.9961	39.699	38.047	36.7017	33.207	38.7486	40.9624	40.7023	39.3699	37.8052	36.3169	34.0327	226.488	7.62184	17.316	55.834	16.6559	20.7465	10.2569	3.45258	37.7742	212.144	1.0053	13.9847	31.8966	15.9429	113.902	53.1644
	LPG	3	3	183.538	214.596	229.834	231.256	224.457	212.695	202.926	193.95	184.577	215.517	229.565	230.058	224.073	213.044	203.432	194.031	133.091	60.7848	660.502	126.319	33.0484	32.1416	26.5319	6.82826	44.437	233.701	198.301	4.34639	44.3414	26.6076	11.7811	7.91809
	LPG	3	3	172.004	201.069	215.346	216.667	210.249	199.17	189.985	181.592	173.024	201.955	215.053	215.483	209.877	199.53	190.539	181.706	141.361	67.6675	1936.68	140.195	26.1964	35.2156	27.3053	5.80946	42.6668	339.722	193.232	4.47007	49.9968	27.4752	11.5609	7.74356
	LPG	3	3	105.512	123.212	132.009	132.805	128.65	121.575	115.796	110.766	106.328	123.968	131.901	132.033	128.384	122.08	116.5	110.845	162.174	167.131	1115.46	174.22	31.0916	47.426	26.8294	4.24532	25.6677	403.227	83.5905	7.97217	77.2361	31.1981	10.834	6.74956
	LPG	3	3	73.6581	85.9254	92.2279	92.9028	89.8607	84.6746	80.5468	77.0955	74.5957	86.89	92.2669	92.2253	89.6237	85.2262	81.3267	77.2522	176.596	17.1088	260.621	111.127	12.1309	72.3425	42.0909	4.47993	30.6435	35.173	7.9321	9.5376	176.401	29.471	9.69452	6.10486
	LPG	3	3	56.5834	65.8944	70.7771	71.4388	68.9821	64.8604	61.6502	59.0005	57.4696	66.9031	70.9779	70.8623	68.7483	65.4532	62.4557	59.229	136.262	6.8322	140.663	85.5858	12.2284	71.45	41.3743	4.83057	30.3527	40.738	2.42013	10.8405	393.699	28.952	8.64589	5.58806
	LPG	3	3	45.9019	53.3961	57.3855	58.0723	55.9407	52.4857	49.8608	47.7281	46.7417	54.4334	57.6919	57.5094	55.7056	53.1285	50.681	48.009	120.451	7.15515	57.5614	58.8568	15.233	80.9374	34.4788	5.08766	30.09	93.3385	1.72927	11.6404	620.99	34.5374	8.06762	5.22542
	LPG	3	3	38.5828	44.8525	48.2383	48.9195	47.0379	44.0226	41.7955	40.0316	39.4057	45.919	48.5958	48.3659	46.7656	44.716	42.5939	40.3391	108.282	7.51149	30.2722	42.7688	16.7402	90.1779	32.1261	4.86266	28.925	184.055	1.60541	11.1459	237.069	48.8504	7.42996	5.14298
	LPG	3	3	33.2573	38.6416	41.5941	42.2958	40.5484	37.8737	35.9353	34.443	34.082	39.7289	41.9752	41.7177	40.2907	38.6084	36.718	34.7651	101.19	7.41281	20.4146	35.178	18.4652	84.646	31.9147	4.13905	28.965	311.311	1.70183	10.312	111.547	72.2356	6.74673	5.55858
	LPG	3	3	179.772	209.902	224.631	226.501	219.659	207.579	197.542	188.59	187.659	218.689	233.586	234.873	228.21	216.462	206.176	196.729	215.84	62.0049	278.987	383.496	34.4197	36.745	83.1057	31.5468	30.7629	422.755	85.9421	3.6905	19.9158	10.9302	5.08554	5.81472
	LPG	3	3	168.536	196.687	210.426	212.198	205.778	194.363	184.931	176.525	175.865	204.962	218.93	220.102	213.754	202.79	193.136	184.249	216.681	77.0345	429.645	366.925	34.4345	40.0866	80.5308	31.7566	29.9724	622.139	79.9668	3.2256	22.4115	11.1775	4.96221	5.75206
	LPG	3	3	103.35	120.677	129.294	130.517	126.066	118.945	112.962	107.698	108.15	126.119	134.433	134.65	130.264	124.42	117.977	112.188	173.274	63.7309	1265.75	174.326	33.1582	48.0653	44.593	22.2587	20.4293	1685.74	59.2151	5.3375	38.1085	11.7469	4.14669	5.24373
	LPG	3	3	72.1978	84.1916	90.3011	91.3084	88.0242	82.7885	78.5821	74.9678	75.8428	88.2904	93.8404	93.8167	90.6733	86.8961	81.9393	77.8489	104.073	12.2285	713.507	75.5019	17.2169	93.76	23.3579	21.2078	22.9787	41.9763	9.01168	7.25829	71.0407	11.3004	3.54807	4.83785
	LPG	3	3	55.5044	64.6695	69.4137	70.3528	67.6657	63.4366	60.1294	57.355	58.3532	67.8567	72.0133	71.9389	69.4619	66.6012	62.6636	59.511	76.7941	5.8647	308.369	56.7393	16.5362	103.263	18.2657	31.604	23.6946	51.9588	3.74507	8.09913	87.2971	11.1252	3.12344	4.68788
	LPG	3	3	45.0571	52.4648	56.3634	57.2449	54.9615	51.3717	48.6269	46.3632	47.4233	55.0992	58.427	58.3394	56.3155	53.9341	50.7083	48.2176	66.09	6.18701	99.4097	41.3804	18.4323	84.4721	16.4724	52.1441	23.7799	105.125	2.47546	8.5223	104.686	11.3908	2.89865	4.55301
	LPG	3	3	37.8851	44.0859	47.406	48.2482	46.2212	43.1001	40.7455	38.8272	39.9503	46.3848	49.167	49.0659	47.3547	45.2996	42.5867	40.5274	59.3022	6.70842	46.9705	31.6063	18.063	61.1282	15.0145	60.267	23.4387	192.007	2.25478	8.42891	143.995	12.3007	2.92187	4.55365
	LPG	3	3	32.6951	38.0316	40.9393	41.7908	39.8983	37.1343	35.0661	33.3978	34.5066	40.0532	42.4474	42.3351	40.8355	39.0308	36.6979	34.9345	56.0816	7.28347	29.0096	25.3552	17.6402	43.9263	12.9854	58.0663	23.0876	358.235	2.45284	8.10227	221.849	13.2861	2.88454	4.85589
	LPG	3	3	179.618	203.113	218.326	221.407	213.475	202.606	192.568	183.55	189.406	225.014	238.539	239.03	234.317	222.09	212.384	202.449	212.169	43.9611	196.012	1689.01	28.8117	25.9338	13.7807	7.107	22.6507	641.71	40.7275	2.04133	8.94392	6.04424	4.34292	7.05564
	LPG	3	3	168.474	190.28	204.598	207.536	200.026	189.813	180.381	171.955	177.575	210.739	223.515	223.948	219.478	207.923	198.761	189.472	195.109	49.2784	261.282	663.233	28.3743	25.9975	13.3033	7.19753	22.1798	766.366	41.616	1.71356	9.43376	6.20485	4.26386	7.06138
	LPG	3	3	103.974	116.581	125.544	127.724	122.909	116.291	110.332	105.197	109.33	128.853	137.036	137.322	133.861	126.882	121.187	115.859	119.027	28.9752	1623.66	175.996	29.6362	23.4826	8.22959	4.72686	16.647	2062.83	46.1563	3.0634	12.3698	6.19807	3.85014	6.87027
	LPG	3	3	73.0145	81.5805	87.9086	89.6434	86.2171	81.3823	77.1058	73.4715	76.586	89.9859	96.0081	96.2462	92.9363	88.6356	84.8352	80.4944	63.8971	10.6156	698.031	64.4828	23.4536	29.235	6.45742	4.82306	17.7062	49.2866	10.8668	4.97063	14.0925	5.80265	3.42959	6.72449
	LPG	3	3	56.2613	62.7753	67.6554	69.0794	66.4395	62.5969	59.2414	56.4159	58.9458	69.2125	73.9252	73.9571	71.1639	68.1253	64.8038	61.5692	48.4293	5.99268	463.503	49.1055	20.7888	31.671	5.84105	5.58376	18.2044	67.0896	5.51747	5.75969	14.4719	5.7512	3.06167	6.46486
	LPG	3	3	45.7883	51.0335	55.0095	56.2484	54.0986	50.8948	48.1326	45.8295	47.9309	56.2406	60.0485	59.8908	57.6548	55.2684	52.392	49.7914	43.2737	6.84136	196.088	37.8984	20.8901	27.8827	5.75512	6.57	17.9655	125.251	3.63313	5.94313	13.8511	5.95737	2.87954	6.25945
	LPG	3	3	38.6285	43.0234	46.3792	47.4838	45.6752	42.9114	40.5586	38.6127	40.3887	47.3448	50.5089	50.2565	48.3761	46.4629	43.9519	41.8072	40.5815	7.78373	83.197	28.8543	18.678	22.5992	5.72242	7.25263	17.5783	248.227	3.24976	6.12262	13.7663	6.46335	3.06196	6.31029
	LPG	3	3	33.4469	37.2425	40.1521	41.165	39.5994	37.1587	35.1034	33.412	34.9007	40.8655	43.5562	43.2609	41.6304	40.0519	37.8606	36.0336	39.2104	8.47421	51.7879	23.7046	17.6971	18.8259	5.53787	6.95915	17.225	444.072	3.4798	6.51358	18.4077	6.73188	3.28016	6.86896
	LPG	3	3	157.894	215.407	214.011	198.92	212.723	225.436	202.795	195.343	174.751	194.934	236.182	270.319	235.687	228.753	232.559	218.716	116.79	23.2842	180.254	171.072	24.5611	20.8763	6.6304	3.3606	16.4904	2366.91	29.0758	1.32386	4.77233	5.54251	4.74021	13.1648
	LPG	3	3	148.344	203.823	199.541	185.964	200.182	212.137	190.559	183.667	165.07	184.528	220.616	252.229	220.421	213.655	216.77	203.852	106.971	24.0349	210.141	178.978	24.4582	19.8703	6.02849	3.27227	16.3644	1018.49	31.878	1.14581	4.92259	5.59826	4.81137	13.1336
	LPG	3	3	92.649	132.772	119.561	113.46	126.088	132.852	119.092	115.096	105.858	119.832	134.041	149.763	133.861	129.11	129.093	120.978	70.2059	17.7763	1015.99	123.469	31.9501	17.8005	3.86211	1.74664	13.8399	759.541	44.8954	1.73964	5.21896	5.41656	4.7913	12.8958
	LPG	3	3	65.5219	95.9503	82.7922	79.421	89.5758	94.1514	84.286	81.5425	75.2961	85.8576	93.7334	101.949	93.3979	89.7664	88.9616	83.2975	38.8405	8.77672	243.004	49.8097	31.7636	18.6254	3.36649	2.10522	15.1053	72.2977	17.7712	3.36341	4.73984	5.112	4.47253	12.9831
	LPG	3	3	50.7023	74.825	63.4893	61.1816	69.4381	72.9699	65.2487	63.1446	58.2739	66.6963	72.2179	77.0541	71.6755	68.852	68.0732	63.5115	31.3501	5.57196	259.272	39.629	28.6384	17.7926	3.09308	2.41259	15.4627	68.573	8.16849	3.68337	4.42496	4.97225	4.15874	13.0307
	LPG	3	3	41.4631	61.6469	51.5267	49.8676	56.8789	59.7268	53.395	51.703	47.4467	54.4517	58.8252	62.1196	58.0713	55.8288	55.1323	51.2417	28.9	6.82078	205.374	33.348	25.6063	15.9024	3.12119	2.84376	15.023	103.776	5.33886	3.08682	4.16117	5.26454	3.93867	12.3972
	LPG	3	3	35.0646	52.4354	43.3249	42.0804	48.1536	50.5458	45.1914	43.7761	39.9555	45.9712	49.6476	51.8769	48.7419	46.9321	46.2929	42.8801	27.8217	8.26592	117.154	27.7832	21.1039	13.4621	3.22647	3.2579	14.4478	171.956	4.84634	2.60695	4.02312	5.80309	4.11514	11.9904
	LPG	3	3	30.3855	45.6423	37.3908	36.4165	41.777	43.8514	39.2118	37.9916	34.4877	39.782	42.9751	44.5418	41.9895	40.4523	39.8115	36.8295	27.3703	9.04812	83.0445	23.6238	18.7563	11.4524	3.26649	3.56311	14.1794	253.401	4.98046	2.78566	4.35527	6.13916	4.57515	13.3994
	LPG	3	3	170.371	187.659	177.457	165.712	198.395	213.057	183.958	172.082	210.602	221.359	191.617	181.327	168.944	170.604	219.134	278.987	45.6926	10.5717	446.068	102.408	35.5898	17.6688	3.10023	3.00491	11.9456	830.704	30.6931	0.745916	3.19159	6.9363	7.69804	52.053
	LPG	3	3	158.622	173.289	162.353	153.758	191.286	197.212	170.919	160.782	196.201	209.512	183.688	174.637	162.991	160.972	203.019	255.144	43.7421	10.9124	258.123	121.826	37.7382	17.6879	2.8768	2.4266	11.9239	432.81	38.5395	0.766211	3.32396	6.89268	7.45888	54.9141
	LPG	3	3	93.4631	99.0078	86.3171	100.102	139.459	120.491	105.078	101.596	118.543	138.796	129.649	123.207	116.261	110.728	119.324	139.722	32.6374	9.57712	147.144	113.804	57.4656	17.4359	2.84034	1.25819	11.4984	237.517	72.2361	0.862434	3.0522	6.81323	7.80133	50.0843
	LPG	3	3	63.8489	66.8843	56.5742	74.0827	105.73	86.2994	74.8271	71.9981	82.9174	101.089	96.2239	91.2843	86.3696	82.3228	83.1037	93.2057	22.8535	6.64878	63.3021	62.5311	67.5692	15.8772	2.4561	1.76762	12.5521	60.2982	34.8491	1.79589	2.5074	6.55933	7.62428	52.5097
	LPG	3	3	48.385	50.8168	43.479	59.3398	85.7064	67.96	58.6396	56.332	63.2483	77.821	75.9556	72.0058	68.3034	65.2427	64.2771	69.752	20.1301	5.34439	61.6741	48.5894	59.6185	14.4894	2.17101	1.98965	13.0575	57.9172	15.1988	2.13716	2.29313	6.47612	7.28607	54.8588
	LPG	3	3	38.9795	40.8488	35.396	49.3041	71.4902	55.9084	48.0968	46.0121	51.2328	62.3051	62.7311	59.3844	56.3127	53.7892	52.4055	55.5839	19.4279	6.72743	61.2611	42.5823	44.5969	12.5909	2.17725	2.25359	12.6198	88.7647	9.84788	1.30418	2.07531	6.90948	7.2302	53.7719
	LPG	3	3	32.5837	34.2808	30.092	42.375	60.7989	47.6174	40.8644	38.9253	43.0414	51.925	53.3446	50.4914	47.8202	45.6787	44.3506	46.2258	19.2361	8.37007	54.1619	37.5889	33.5562	10.6203	2.27673	2.527	11.9202	135.464	8.35677	0.619688	1.80474	7.54062	7.61491	52.1454
	LPG	3	3	28.021	29.4843	26.1173	37.0506	52.6835	41.3871	35.4735	33.7098	37.0986	44.4844	46.3147	43.8743	41.5135	39.6553	38.487	39.5241	19.2381	9.79659	47.6178	35.1805	28.4033	9.09975	2.28647	2.82894	11.4704	188.494	8.57191	0.569823	1.78239	7.93227	8.23208	57.9293
	LPG	3	3	189.743	219.741	232.889	232.227	223.764	209.275	197.012	186.213	54.7242	48.4172	41.2453	25.463	12.9534	8.32563	7.7502	5.14053	22.8452	7.42002	62.1746	54.8685	114.269	21.029	1.20468	1.57764	7.45773	184.477	17.4236	1.25582	3.11709	4.61873	8.57508	85.3106
	LPG	3	3	175.202	203.082	217.806	220.014	213.209	202.365	190.317	179.3	178.102	207.267	207.185	196.396	182.761	171.471	162.92	141.351	22.5651	6.7971	78.2808	52.8199	101.154	22.8765	1.61246	0.736698	7.70039	451.741	37.8708	0.966834	2.85975	7.52602	12.5095	384.762
	LPG	3	3	85.7996	106.642	126.704	138.95	142.697	140.394	135.048	129.105	133.379	156.666	158.475	149.132	136.859	127.158	119.301	106.785	17.656	6.50695	36.5488	58.3596	114.12	18.803	2.65586	1.7295	8.7255	157.646	137.726	0.733956	2.39022	8.65819	14.7945	310.982
	LPG	3	3	52.194	68.1737	85.1049	96.729	101.855	102.287	99.8227	96.4101	92.0853	108.304	111.469	106.779	99.4747	93.9399	87.2366	79.2378	14.6453	4.78025	24.548	55.3338	199.039	16.058	2.17488	1.9534	10.7186	58.7899	102.713	1.30535	1.92897	8.58888	15.0998	215.114
	LPG	3	3	37.4466	49.7815	63.5655	73.5806	78.5615	79.8245	78.6908	76.443	69.6196	81.8322	84.8738	82.0858	77.1287	73.6268	67.8429	62.3428	13.629	5.02568	21.0199	50.3093	212.233	14.1975	1.9176	2.01	11.5972	52.7701	44.4983	1.44805	1.81918	8.90167	14.7683	170.701
	LPG	3	3	29.1333	39.1291	50.8198	59.5049	63.952	65.3201	64.704	63.0203	55.8415	65.5241	68.3156	66.5532	62.8397	60.2719	55.4142	51.3033	13.4444	6.26327	19.5885	51.4113	142.48	12.122	1.89929	2.13172	11.3543	72.8761	22.7449	0.821567	1.61618	9.61017	15.3738	160.908
	LPG	3	3	24.2107	32.1468	42.0194	49.5741	53.5568	55.0252	54.7877	53.6286	46.4487	54.5083	57.0182	55.714	52.7768	50.738	46.8062	43.5284	13.5134	7.4042	18.838	53.6575	107.527	10.2539	2.03549	2.41049	10.8412	100.104	17.0981	0.267767	1.28701	10.526	16.8274	156.147
	LPG	3	3	20.5637	27.3153	35.9922	42.7029	46.2199	47.5723	47.4518	46.5542	39.7235	46.6813	48.8977	47.8495	45.4346	43.7792	40.5063	37.751	13.6809	8.24894	18.2642	63.0357	107.179	8.79299	2.00945	2.68586	10.4	150.521	19.9513	0.0332293	1.06757	11.2742	19.3362	151.715
	LNG	4	4	55.0872	48.0344	39.2445	22.8857	12.3182	8.58257	7.20494	3.49656	197.984	228.54	240.584	238.956	229.785	217.888	204.321	192.262	0.0193044	0.164242	0.0110893	0.0546575	0.418883	0.260451	0.233656	0.13648	0.0649471	0.0388998	0.100712	0.00767678	0.0103284	0.125583	0.205293	0.224079
	LNG	4	4	183.662	214.254	214.636	202.767	191.098	179.284	165.369	144.046	182.674	210.976	224.8	226.331	219.403	210.796	196.86	185.268	0.0154674	0.0860038	0.00733765	0.0424545	0.276993	0.295672	0.131042	0.0660333	0.0567109	0.0369339	0.00898655	0.00531411	0.0140213	0.129287	0.209307	0.225215
	LNG	4	4	136.951	160.868	163.487	154.405	142.625	132.632	121.989	109.409	90.2135	111.474	131.455	143.797	148.125	146.389	141.707	134.277	0.0132976	0.0523147	0.0122072	0.0421584	0.185291	0.29002	0.110528	0.0889567	0.0564138	0.0068077	0.0201202	0.00566593	0.0183518	0.161176	0.236495	0.244737
	LNG	4	4	94.4451	111.258	115.369	110.969	104.455	97.9537	88.8968	82.008	55.3536	71.6657	88.4263	100.127	105.762	106.657	104.346	100.214	0.00557395	0.122776	0.0160241	0.0277801	0.198611	0.397499	0.0822469	0.0851853	0.0177949	0.0453583	0.0191418	0.0027889	0.0251313	0.166347	0.240503	0.256527
	LNG	4	4	71.2265	83.7463	87.7348	85.3829	81.7361	75.9025	69.3075	64.7092	39.9211	52.4851	66.0492	76.0435	81.4106	83.0154	81.9057	79.3693	0.00358114	0.179017	0.0198809	0.0228644	0.185604	0.47183	0.0798682	0.0770012	0.00307979	0.0965352	0.369255	0.000661503	0.030215	0.177671	0.236649	0.266482
	LNG	4	4	57.038	66.9168	70.5538	69.3167	67.1205	61.5418	56.6375	53.1494	31.0492	41.4213	52.7875	61.3384	66.1684	67.9077	67.3724	65.5984	0.00318542	0.205542	0.0244882	0.0205278	0.172568	0.437499	0.096133	0.0641244	0.000321937	0.11388	0.321997	0.000701919	0.0301937	0.185257	0.236311	0.272376
	LNG	4	4	47.3536	55.5329	58.782	58.0728	56.7457	51.5574	47.7036	44.9569	25.7663	34.1054	43.5986	50.9565	55.3544	57.1771	57.0367	55.832	0.00286886	0.178644	0.0330206	0.0201435	0.144643	0.370558	0.11982	0.0610532	0.00012686	0.0883672	0.269726	0.00201757	0.0359012	0.197194	0.238644	0.258604
	LNG	4	4	40.4189	47.4164	50.3288	49.9531	48.9629	44.2971	41.15	38.9106	21.9026	29.0492	37.3073	43.7677	47.7353	49.4881	49.5048	48.6064	0.00325828	0.134102	0.038219	0.0226098	0.124412	0.311465	0.138573	0.059581	7.69251e-05	0.0799304	0.262501	0.00396344	0.0417443	0.212845	0.254821	0.258819
	LNG	4	4	217.782	228.389	197.495	187.61	174.9	175.48	224.823	287.393	175.562	192.928	181.629	169.106	204.339	219.236	188.575	176.308	0.0131656	0.0794375	0.00278158	0.0307569	0.447028	0.290178	0.162984	0.0594942	0.042767	0.0267112	8.34252e-06	0.00529277	0.0184668	0.121863	0.202243	0.192848
	LNG	4	4	202.864	216.254	189.335	180.81	168.839	165.527	208.231	263.265	163.432	178.178	166.18	157.254	196.946	203.53	175.203	164.676	0.0129152	0.0862416	0.00250285	0.0281903	0.440903	0.283964	0.145142	0.0628075	0.0420283	0.0247786	0.000139478	0.00511894	0.0185802	0.125584	0.206002	0.198129
	LNG	4	4	122.281	143.444	133.571	127.841	120.735	113.927	121.734	144.026	96.0219	101.413	87.8896	102.906	143.472	123.642	106.931	103.288	0.0110169	0.0306071	0.00816977	0.0237994	0.269785	0.360724	0.16829	0.0536939	0.0432427	0.00165803	0.00249179	0.00540511	0.023387	0.150847	0.226795	0.210607
	LNG	4	4	85.4048	104.735	99.1103	94.9395	89.9428	84.6731	84.2054	94.9949	65.4512	68.3486	57.7453	76.3354	108.648	88.2013	76.0479	73.1978	0.00357395	0.0899512	0.0100634	0.0151325	0.266898	0.4673	0.139221	0.0524487	0.0125914	0.0208158	0.0070977	0.00163602	0.029294	0.160325	0.226769	0.223914
	LNG	4	4	65.1737	79.959	78.2751	75.2154	71.4458	67.1519	64.732	70.5863	49.5531	51.5883	44.2224	60.8153	87.9057	69.1322	59.3732	57.0253	0.00138216	0.148877	0.0152384	0.0100903	0.238051	0.625149	0.127591	0.0547508	0.00127108	0.0715853	0.397845	0.00340524	0.031504	0.170321	0.21881	0.230719
	LNG	4	4	52.7979	64.0058	64.6985	62.1995	59.1282	55.4609	52.6421	55.7665	39.7724	41.4607	36.1274	50.5812	73.1424	57.0174	48.9167	46.8325	0.00135792	0.16069	0.0204094	0.010054	0.202865	0.542161	0.165186	0.0508574	0.00146487	0.0846291	0.375504	0.00391723	0.0283873	0.177234	0.216599	0.235053
	LNG	4	4	44.3205	53.2868	55.0522	53.0014	50.3952	47.185	44.5904	46.0073	33.1637	34.6933	30.6345	43.3667	62.0834	48.6368	41.7022	39.7579	0.00109884	0.14308	0.0292006	0.010059	0.156927	0.4646	0.205755	0.0542387	0.00161469	0.0682602	0.353423	0.00247017	0.0305526	0.182781	0.214574	0.223399
	LNG	4	4	38.1628	45.6286	47.8532	46.1636	43.8855	41.0286	38.7146	39.1521	28.5016	29.743	26.5201	37.8814	53.8956	42.2758	36.2592	34.4951	0.00102814	0.122361	0.0345452	0.0113624	0.127113	0.391864	0.233659	0.0594099	0.000963525	0.0523469	0.369821	0.00301464	0.0357115	0.193716	0.225964	0.22103
	LNG	4	4	180.865	201.734	243.71	277.762	243.102	235.542	239.129	225.315	161.561	220.906	218.911	202.876	216.567	230.455	206.778	198.753	0.0113362	0.0560245	0.00147182	0.0154348	0.506223	0.231401	0.203237	0.0666264	0.0340365	0.0115015	0.00147287	0.0107464	0.025575	0.0997426	0.162534	0.121548
	LNG	4	4	170.89	190.972	227.786	258.862	227.394	220.027	222.862	210.135	151.802	209.139	203.97	189.684	203.925	216.833	194.371	186.965	0.0110545	0.0637977	0.00107611	0.0133121	0.493814	0.230802	0.19074	0.0616616	0.033094	0.00971892	0.00134628	0.0112233	0.02598	0.10336	0.164699	0.123483
	LNG	4	4	109.652	123.984	138.544	155.03	138.818	133.034	132.007	125.304	94.7655	136.48	121.821	115.248	128.091	135.473	121.131	116.707	0.00941671	0.013768	0.00614634	0.0134828	0.272804	0.336975	0.2409	0.0567786	0.0311737	0.000303066	0.00124727	0.00877408	0.0278471	0.12141	0.175518	0.130454
	LNG	4	4	78.2752	89.1631	97.1956	106.639	97.3916	92.8367	91.015	86.359	66.9894	98.2836	84.1386	80.4304	90.6779	95.6393	85.2827	82.303	0.00277426	0.0613796	0.00614242	0.00754024	0.281649	0.410337	0.220054	0.0648498	0.0125607	0.0152252	0.0253874	0.00819587	0.0299246	0.133408	0.172427	0.140163
	LNG	4	4	60.859	69.6504	75.2185	80.8382	75.1763	71.4351	69.529	65.8833	51.791	76.9342	64.2776	61.7488	69.9785	73.6964	65.646	63.3693	0.000736257	0.113696	0.0106493	0.0044113	0.255931	0.535568	0.182638	0.0696946	0.00523459	0.0447919	0.396302	0.0128296	0.0311691	0.147955	0.166612	0.154231
	LNG	4	4	49.7936	57.1704	61.5451	65.3207	61.2688	58.1038	56.283	53.2584	42.1792	63.0888	51.9662	50.0621	56.8643	59.847	53.2783	51.4279	0.000427169	0.159829	0.0127737	0.0041117	0.202277	0.539311	0.207008	0.0793842	0.0057452	0.0507143	0.878997	0.0120294	0.0274242	0.149726	0.164661	0.156036
	LNG	4	4	42.1481	48.5064	52.1397	54.7433	51.7719	48.9845	47.297	44.6998	35.5791	53.4393	43.6398	42.1017	47.8875	50.388	44.843	43.2853	0.000831689	0.135106	0.0192891	0.00525249	0.143344	0.489171	0.260568	0.0905117	0.00706529	0.0385624	1.17658	0.00812849	0.0273549	0.146426	0.159177	0.147502
	LNG	4	4	36.5525	42.142	45.2443	47.2045	44.8515	42.3677	40.7891	38.5144	30.7422	46.2821	37.5944	36.2892	41.3067	43.469	38.6723	37.3254	0.00160689	0.103148	0.0246149	0.00796819	0.106951	0.402693	0.326191	0.104235	0.00745816	0.0285442	1.0457	0.00625103	0.029543	0.148592	0.158744	0.14
	LNG	4	4	194.087	231.012	244.838	245.72	241.166	228.495	218.596	208.646	182.763	206.932	222.632	225.12	216.762	206.547	196.689	187.121	0.0101324	0.0346423	0.00163625	0.00912445	0.29831	0.212101	0.183588	0.105243	0.025279	0.00634704	0.00122903	0.0256392	0.0290564	0.0688894	0.077993	0.0235467
	LNG	4	4	182.027	216.384	229.423	230.28	225.968	214.077	204.78	195.455	171.363	193.776	208.58	210.937	202.996	193.467	184.192	175.208	0.00964329	0.0413996	0.0012342	0.00820073	0.317179	0.213335	0.175905	0.0991106	0.02503	0.0046442	0.00196457	0.0267605	0.0280454	0.0693301	0.0777331	0.0243439
	LNG	4	4	112.38	132.571	140.759	141.433	138.718	131.396	125.648	119.935	105.247	118.366	127.7	129.322	123.843	118.353	112.704	107.051	0.00831829	0.00774267	0.00371174	0.00810885	0.194966	0.264384	0.247812	0.1104	0.0294614	0.000895006	0.00538366	0.0175323	0.0251169	0.0769789	0.0832886	0.0271374
	LNG	4	4	78.9292	92.7878	98.5026	99.0362	97.2017	92.0996	88.0753	84.1144	73.5491	82.5801	89.2451	90.4557	86.1456	82.7134	78.6499	74.5405	0.00228827	0.0355709	0.00266067	0.00407579	0.18913	0.259772	0.24044	0.133967	0.0212113	0.00711167	0.0384495	0.0183122	0.0241749	0.087058	0.0845955	0.0322688
	LNG	4	4	60.8592	71.4223	75.7784	76.2211	74.9071	70.9939	67.9	64.8843	56.4798	63.4005	68.5768	69.3042	65.9237	63.5741	60.3258	57.1295	0.000487366	0.0853116	0.00515403	0.00205447	0.183967	0.301376	0.194695	0.138409	0.0153025	0.0268844	0.403136	0.0235294	0.022304	0.101966	0.0808386	0.0390603
	LNG	4	4	49.5472	58.0976	61.5961	61.9773	61.022	57.8255	55.3036	52.8499	45.8218	51.4346	55.644	56.0102	53.3165	51.5706	48.9317	46.3009	0.000351859	0.110484	0.00755674	0.00299313	0.139334	0.300227	0.210681	0.148288	0.017177	0.0277126	0.951128	0.0237131	0.0213162	0.110209	0.0833067	0.0443212
	LNG	4	4	41.8012	48.9906	51.899	52.2365	51.5305	48.8261	46.7116	44.6363	38.5444	43.2732	46.801	47.0664	44.7184	43.3161	41.1474	38.9117	0.000722999	0.0982304	0.012803	0.00416241	0.0976662	0.278429	0.259708	0.167089	0.0185299	0.0214721	1.27848	0.0177506	0.0197086	0.103822	0.0798064	0.041131
	LNG	4	4	36.1628	42.3696	44.8483	45.1533	44.6275	42.286	40.4689	38.6642	33.2553	37.3317	40.3605	40.5563	38.4726	37.3284	35.4797	33.5368	0.00134243	0.0770798	0.0177633	0.00668756	0.072408	0.234661	0.332014	0.192531	0.0188153	0.0164728	1.12838	0.0130827	0.0200407	0.100116	0.0758168	0.0360127
	LNG	4	4	190.05	222.509	237.858	238.887	232.139	220.592	210.561	201.08	183.056	214.1	228.574	229.553	222.968	211.842	202.197	192.427	0.0080083	0.0189928	0.0021531	0.00611275	0.0987098	0.111858	0.113197	0.132404	0.0218081	0.00620708	0.00328395	0.0571408	0.022305	0.0267539	0.0166802	0.0226626
	LNG	4	4	178.104	208.49	222.841	223.78	217.46	206.621	197.219	188.388	171.606	200.665	214.181	215.055	208.865	198.436	189.416	180.233	0.00750974	0.0209491	0.00139603	0.00586341	0.119865	0.113251	0.117597	0.135784	0.0216651	0.00394604	0.00325909	0.0588375	0.0210523	0.0271992	0.0163937	0.0229752
	LNG	4	4	109.353	127.9	136.566	137.029	133.445	126.515	120.814	115.676	105.436	123.228	131.376	131.663	127.766	121.461	116.084	110.232	0.00630125	0.00813756	0.00134554	0.0038044	0.080252	0.112567	0.173122	0.208903	0.0276058	0.00175999	0.00813383	0.0323026	0.0166605	0.0306016	0.0144847	0.0208637
	LNG	4	4	76.4942	89.4139	95.4132	95.7152	93.3477	88.4379	84.5205	81.0807	73.8611	86.3185	91.8574	91.8666	89.1523	84.8899	81.2928	76.8359	0.00167702	0.0193396	0.00118441	0.00134791	0.0811257	0.0983661	0.166532	0.241895	0.0272921	0.00458678	0.0360356	0.033117	0.0163354	0.0385378	0.0138151	0.017567
	LNG	4	4	58.8083	68.725	73.2792	73.5193	71.874	67.9928	65.0405	62.5036	56.8322	66.3714	70.5471	70.475	68.2238	65.2303	62.4338	58.8686	0.000510616	0.0768067	0.0030807	0.00129809	0.101094	0.104577	0.124207	0.239787	0.0197374	0.0227547	0.242687	0.0402935	0.0139032	0.0519808	0.0117499	0.0155911
	LNG	4	4	47.7398	55.8064	59.4658	59.6541	58.4476	55.2388	52.8947	50.9378	46.1706	53.8922	57.2355	57.0942	55.2455	52.9155	50.6414	47.6526	0.00138576	0.114769	0.00583299	0.00234094	0.0846953	0.105346	0.126704	0.247302	0.0210793	0.028996	0.510188	0.0420557	0.0126594	0.0598743	0.0108528	0.015541
	LNG	4	4	40.158	46.9636	50.0252	50.1954	49.2427	46.5326	44.5941	43.0094	38.883	45.3846	48.1672	47.9652	46.3517	44.4227	42.6301	40.0326	0.00142491	0.0970152	0.0135132	0.00411805	0.0655402	0.0990752	0.143846	0.261005	0.0233491	0.0202645	0.742565	0.0373841	0.0125473	0.056905	0.0105258	0.0162291
	LNG	4	4	34.6436	40.5333	43.1685	43.3231	42.5828	40.2064	38.5662	37.2437	33.5751	39.2042	41.5725	41.3156	39.8839	38.236	36.7857	34.4928	0.00128126	0.0817098	0.020052	0.00619713	0.0507774	0.0817696	0.170114	0.302703	0.0237346	0.0154424	0.764308	0.032249	0.0118851	0.0490886	0.00841536	0.0172245
	LNG	4	4	185.978	217.374	232.876	234.397	227.233	215.45	205.718	197.015	186.938	217.943	232.198	232.948	228.086	215.573	206.068	196.5	0.00603976	0.0173596	0.0021109	0.00609824	0.0300783	0.0327525	0.0397226	0.158395	0.0235209	0.00939533	0.00472064	0.200024	0.0216233	0.034756	0.0772873	0.118674
	LNG	4	4	174.31	203.67	218.184	219.595	212.843	201.74	192.595	184.474	175.233	204.225	217.56	218.25	213.726	201.9	193.003	183.988	0.00558397	0.0158375	0.00120998	0.00540261	0.0348409	0.0306253	0.0398789	0.183868	0.0241572	0.00691307	0.0040697	0.194989	0.0191318	0.0337221	0.0781671	0.121955
	LNG	4	4	106.907	124.775	133.712	134.551	130.332	123.105	117.335	112.432	107.739	125.509	133.61	133.858	130.725	123.464	117.974	112.285	0.0043996	0.0111475	0.000555152	0.00330873	0.0270138	0.0245452	0.0393511	0.237129	0.0303886	0.00130658	0.00734092	0.0816854	0.010777	0.0283281	0.0861843	0.140209
	LNG	4	4	74.7724	87.0649	93.3351	94.0923	91.0397	85.7339	81.6039	78.2114	75.5471	88.0065	93.5644	93.5992	91.1072	86.2301	82.4466	78.3772	0.00182594	0.00415321	0.000659215	0.003254	0.0327197	0.0218756	0.0418193	0.263012	0.0409361	0.00583329	0.029269	0.0621112	0.00699203	0.0266556	0.089931	0.153764
	LNG	4	4	57.4537	66.8369	71.6529	72.3354	69.9161	65.663	62.4432	59.8729	58.1934	67.8051	71.9963	71.931	69.935	66.267	63.4093	60.179	0.00173705	0.0514002	0.00217214	0.00485365	0.05605	0.0172444	0.0323463	0.262727	0.0356354	0.0267123	0.164883	0.0651605	0.00242286	0.026229	0.0957334	0.159565
	LNG	4	4	46.5987	54.1933	58.1378	58.7611	56.7406	53.1363	50.487	48.4449	47.3625	55.195	58.5211	58.4059	56.6141	53.8219	51.5188	48.8427	0.00237808	0.0865342	0.00339028	0.00489685	0.0460976	0.0214215	0.0351337	0.244547	0.0358012	0.0214971	0.320953	0.0562675	0.00158836	0.0247761	0.100033	0.164616
	LNG	4	4	39.1599	45.5358	48.8994	49.4943	47.7042	44.5741	42.3149	40.6371	39.9546	46.5571	49.2905	49.1427	47.5859	45.311	43.3483	41.086	0.00281932	0.0885675	0.00827943	0.00573204	0.0370711	0.0229905	0.0435731	0.232517	0.0366503	0.0110794	0.549704	0.0437343	0.00144407	0.0207437	0.101996	0.170665
	LNG	4	4	33.7441	39.2312	42.1776	42.7874	41.1168	38.3498	36.379	34.9711	34.565	40.2658	42.5746	42.4015	40.9835	39.1188	37.3734	35.4087	0.00377036	0.0953918	0.0140306	0.00756115	0.0382241	0.0194294	0.0464271	0.251123	0.0370857	0.00813518	0.485906	0.039448	0.00422162	0.0144162	0.103744	0.168441
	LNG	4	4	181.963	212.504	227.438	229.394	222.18	210.005	199.871	190.884	190.074	221.599	236.498	237.548	230.655	219.646	208.92	199.09	0.00323054	0.0135698	0.0045925	0.000796813	0.0284658	0.0249252	0.0105532	0.0322338	0.0340535	0.00597346	0.0122414	0.195512	0.0522779	0.0903396	0.177523	0.159189
	LNG	4	4	170.507	199.166	213.167	214.957	208.144	196.621	187.055	178.631	178.16	207.695	221.594	222.492	215.898	205.757	195.579	186.354	0.00314878	0.0110085	0.00365512	0.00105398	0.0267362	0.0233993	0.0106354	0.0326251	0.0348319	0.00426465	0.0127988	0.251812	0.0469465	0.0883045	0.18151	0.161484
	LNG	4	4	104.554	121.949	130.642	131.914	127.46	120.002	113.992	108.857	109.562	127.539	135.638	135.898	131.906	125.702	119.089	113.376	0.00272571	0.00872128	0.000293125	0.00409087	0.025801	0.0214484	0.0191162	0.0499798	0.037646	0.000253846	0.012594	0.171235	0.0263698	0.0846332	0.21568	0.175329
	LNG	4	4	73.1447	85.207	91.277	92.2823	89.2241	83.5389	79.1945	75.5624	76.7202	89.1293	94.6884	94.8614	92.2924	87.5558	82.8848	78.9576	0.00289636	0.00699551	0.00050756	0.00623266	0.023361	0.0197437	0.029897	0.0589333	0.053665	0.00413263	0.0333593	0.104111	0.0154997	0.0869159	0.243495	0.187616
	LNG	4	4	56.249	65.4964	70.2149	71.0954	68.6806	64.1062	60.6639	57.8159	58.9881	68.4899	72.7604	72.8809	70.9943	67.1225	63.5481	60.6404	0.00562356	0.0637003	0.0005567	0.010546	0.0398368	0.0114422	0.0463656	0.0461483	0.0449014	0.020881	0.124015	0.0912043	0.0106033	0.08302	0.267074	0.193372
	LNG	4	4	45.6425	53.1125	56.9926	57.8108	55.7199	51.9014	49.0354	46.6945	47.9298	55.6247	59.093	59.177	57.6345	54.4034	51.5426	49.2028	0.0076108	0.122468	0.00100727	0.011343	0.0387481	0.0118037	0.0563274	0.0326056	0.0454798	0.0179021	0.199931	0.0837771	0.00733808	0.0807702	0.28101	0.192089
	LNG	4	4	38.4251	44.7027	48.0209	48.8009	46.9266	43.6355	41.1692	39.1745	40.3526	46.8379	49.7621	49.8197	48.4278	45.7284	43.3497	41.3703	0.00849165	0.120367	0.00399566	0.0123521	0.0330496	0.0136849	0.0627421	0.0222152	0.0454885	0.00956934	0.310506	0.0690914	0.00668214	0.0793075	0.290973	0.19135
	LNG	4	4	33.1622	38.5688	41.4786	42.2362	40.5025	37.6098	35.44	33.6982	34.853	40.4618	42.9855	43.0212	41.7885	39.4308	37.3941	35.6621	0.00905988	0.111667	0.00892945	0.0131568	0.0309027	0.0169802	0.0681377	0.0188938	0.0453146	0.00500717	0.401931	0.0577431	0.00617837	0.0761925	0.285917	0.188743
	LNG	4	4	181.943	205.642	221.063	224.331	216.281	204.981	194.766	185.772	192.002	228.243	241.926	242.306	237.57	225.12	215.227	205.343	0.00324741	0.0197824	0.00538152	0.000697039	0.0397844	0.0393235	0.0775057	0.139199	0.0466234	0.00473922	0.0243518	0.534854	0.123945	0.164531	0.209123	0.132354
	LNG	4	4	170.649	192.624	207.103	210.245	202.71	191.989	182.36	173.885	180.046	213.785	226.691	227.038	222.499	210.815	201.524	192.302	0.00349016	0.0176943	0.00462332	0.00109886	0.0397503	0.0399796	0.0804963	0.142406	0.0479278	0.00362369	0.0240622	0.647415	0.117552	0.161017	0.212766	0.132919
	LNG	4	4	105.362	118.093	127.083	129.284	124.658	117.683	111.586	106.264	111.011	130.843	139.148	139.403	135.593	129.028	123.229	117.089	0.0038563	0.0118522	0.000804047	0.00462352	0.0322785	0.0443162	0.120385	0.201426	0.048327	0.000442521	0.0162309	0.323507	0.0807039	0.156054	0.234776	0.133591
	LNG	4	4	73.9496	82.6305	88.9646	90.6484	87.3939	82.3478	78.0003	74.2789	77.8446	91.4818	97.3676	97.3331	94.2506	90.1021	85.5986	81.3508	0.00618145	0.0152167	0.00121491	0.00758154	0.026444	0.0452066	0.130988	0.185738	0.067977	0.00259179	0.033519	0.169431	0.0646045	0.163965	0.248281	0.134648
	LNG	4	4	57.025	63.6214	68.5132	69.8897	67.3835	63.4026	60.0083	57.1409	59.9568	70.304	74.7588	74.5896	72.1456	69.0703	65.5107	62.2877	0.0115508	0.084532	0.000679902	0.0156472	0.0321021	0.0361948	0.146136	0.160047	0.0592836	0.0174656	0.108541	0.135287	0.0656442	0.16828	0.263488	0.131834
	LNG	4	4	46.4369	51.7691	55.7686	56.9601	54.9201	51.6088	48.8152	46.4769	48.7573	57.0385	60.5993	60.4059	58.3762	55.923	53.0363	50.4389	0.0150525	0.144248	4.23747e-05	0.0181164	0.0336854	0.0324514	0.151488	0.140733	0.0583608	0.00943598	0.149236	0.115383	0.0569864	0.163044	0.272271	0.133293
	LNG	4	4	39.1808	43.6582	47.0408	48.0985	46.3801	43.5339	41.1539	39.1726	41.0733	47.948	50.9171	50.7328	49.0309	46.9407	44.5364	42.3546	0.0164903	0.138349	0.000773265	0.0201001	0.0301663	0.0347593	0.152219	0.132921	0.0577782	0.00435972	0.229311	0.100378	0.0569854	0.160197	0.27237	0.127578
	LNG	4	4	33.9023	37.761	40.7013	41.6673	40.1733	37.6668	35.586	33.8586	35.4709	41.3288	43.8808	43.7165	42.2593	40.4194	38.3739	36.4882	0.0174492	0.128064	0.00412922	0.0223657	0.0286877	0.0383696	0.151805	0.126501	0.0575696	0.00178971	0.317042	0.0888815	0.0566444	0.153294	0.260146	0.121684
	LNG	4	4	159.918	218.153	216.821	201.531	215.513	228.424	205.456	197.847	177.616	198.191	239.8	273.15	238.535	231.834	236.001	221.762	0.00675526	0.0354418	0.00589229	0.00908089	0.0481591	0.0518514	0.182603	0.333975	0.0646231	0.00100448	0.0386216	0.774689	0.226017	0.181835	0.195909	0.0699003
	LNG	4	4	150.257	206.427	202.154	188.392	202.783	214.961	193.072	186.04	167.744	187.548	223.96	254.639	223.082	216.567	220.02	206.625	0.00725721	0.0354125	0.00541101	0.00763614	0.0479616	0.0546354	0.20498	0.365584	0.0658415	0.000982969	0.0363729	0.929431	0.22247	0.181104	0.193473	0.0710515
	LNG	4	4	93.888	134.558	120.995	114.899	127.721	134.491	120.625	116.597	107.361	121.57	135.907	151.908	135.605	130.788	130.793	122.62	0.00981591	0.0291616	0.0022859	0.00937594	0.0332558	0.0606047	0.267003	0.527575	0.0617422	0.00141181	0.0187593	0.57449	0.193265	0.180702	0.198989	0.0724512
	LNG	4	4	66.4572	97.2694	84.0023	80.5693	90.7904	95.4475	85.4629	82.6616	76.2648	87.0101	95.1219	103.642	94.5592	91.0344	90.3281	84.4341	0.0144051	0.0332951	0.0027314	0.0118173	0.0294963	0.0686952	0.266456	0.38643	0.0788393	0.00232543	0.0262838	0.294441	0.189375	0.187582	0.192936	0.0710397
	LNG	4	4	51.4784	76.0057	64.3734	62.0866	70.4835	74.0552	66.2308	64.099	59.0199	67.6747	73.4307	78.334	72.5533	69.8155	68.9787	64.2228	0.0228918	0.107292	0.00381946	0.0229025	0.0306813	0.0629097	0.280694	0.339676	0.0660524	0.0139292	0.0629067	0.199599	0.226464	0.189655	0.201321	0.066792
	LNG	4	4	42.0442	62.5478	52.2058	50.5425	57.638	60.5491	54.1281	52.4039	48.0717	55.3482	59.8875	62.8701	58.7925	56.5993	55.6879	51.7719	0.0258776	0.162488	0.00208871	0.0252258	0.0308004	0.0624387	0.276396	0.309291	0.0673043	0.0118441	0.10589	0.188394	0.220227	0.188583	0.199074	0.0649612
	LNG	4	4	35.545	53.2054	43.9206	42.661	48.7991	51.2488	45.8111	44.3618	40.5318	46.8237	50.6191	52.4895	49.4114	47.5598	46.6644	43.3407	0.0267765	0.134598	0.000584043	0.0266617	0.030133	0.0657747	0.269601	0.28032	0.0677	0.00705563	0.161775	0.192892	0.212014	0.183669	0.203006	0.0637279
	LNG	4	4	30.8024	46.3004	37.9095	36.9192	42.3343	44.4614	39.7475	38.496	35.0263	40.563	43.8161	44.9155	42.5755	40.9999	40.1338	37.2564	0.0269365	0.120337	0.000246351	0.0291051	0.0302233	0.0709446	0.262613	0.260808	0.0675053	0.00420933	0.230894	0.202316	0.218919	0.173759	0.19477	0.0606564
	LNG	4	4	172.651	190.193	179.897	168.023	200.844	216.056	186.641	174.53	213.473	224.616	194.289	183.543	170.869	172.671	221.975	282.904	0.0186804	0.0799485	0.00116751	0.0132336	0.0298877	0.0598037	0.434199	0.44871	0.0924697	0.000350367	0.0406749	1.34989	0.320284	0.14665	0.119914	0.0154714
	LNG	4	4	160.743	175.628	164.554	155.776	193.588	200.006	173.412	163.131	198.893	212.656	186.248	176.806	164.881	162.925	205.745	259.153	0.0191525	0.0789818	0.00240532	0.0112085	0.0282179	0.0582139	0.447016	0.630262	0.0933978	0.000940377	0.0347141	1.34008	0.31193	0.148511	0.125665	0.0154384
	LNG	4	4	94.77	100.329	87.3792	101.415	141.209	121.96	106.303	103.045	120.086	140.941	131.452	124.731	117.531	111.877	120.967	142.406	0.024684	0.0755281	0.00709124	0.0116303	0.0222752	0.0649133	0.38081	0.675071	0.0846146	0.00374119	0.012907	1.11351	0.321696	0.144548	0.124124	0.0175192
	LNG	4	4	64.7634	67.8077	57.2417	75.0446	107.039	87.2736	75.6537	72.9881	84.0074	102.708	97.4601	92.3562	87.3181	83.1961	84.2978	94.8532	0.0297806	0.0593435	0.00916022	0.0127797	0.0238301	0.0838438	0.391894	0.449998	0.103766	0.00403294	0.0156947	0.674123	0.351196	0.153014	0.115007	0.0173533
	LNG	4	4	49.0596	51.5505	44.0477	60.0905	86.6438	68.6273	59.2115	56.9374	64.1549	79.0478	76.9342	72.8667	69.0059	65.8443	65.1194	71.1512	0.0410083	0.166689	0.0143036	0.0267614	0.0231516	0.0854325	0.428156	0.402568	0.0847843	0.0145303	0.0318985	0.36629	0.442412	0.152786	0.122494	0.0157842
	LNG	4	4	39.486	41.4246	35.887	49.9355	72.2979	56.4432	48.5799	46.5758	52.0068	63.2488	63.6131	60.0823	56.8467	54.282	53.1213	56.6963	0.0433043	0.197133	0.010864	0.0315445	0.0258666	0.0907588	0.422008	0.372594	0.0833134	0.0119602	0.0535265	0.321681	0.457863	0.151621	0.12154	0.0150892
	LNG	4	4	32.9678	34.7426	30.516	42.8996	61.414	48.0289	41.2284	39.3259	43.6749	52.6805	54.1258	51.0488	48.2581	46.1301	44.9688	47.0755	0.0435974	0.175552	0.007721	0.0360467	0.0290811	0.0988955	0.419656	0.351093	0.0861237	0.00773152	0.0763698	0.42822	0.439689	0.146396	0.12196	0.0146836
	LNG	4	4	28.3363	29.869	26.4961	37.5229	53.2283	41.7283	35.7914	34.0917	37.6117	45.1207	47.007	44.3247	41.8962	40.076	39.0283	40.5553	0.0433808	0.136967	0.00468605	0.0414327	0.0328149	0.108611	0.415683	0.33484	0.087744	0.00507172	0.0989762	0.688827	0.459386	0.139283	0.118831	0.0148681
	LNG	4	4	192.6	223.201	236.664	235.995	226.967	212.198	199.746	188.836	53.6003	47.4055	39.4352	23.304	12.2043	10.3988	10.3571	6.68704	0.0422349	0.119223	0.0152738	0.0195477	0.00681913	0.0476919	1.09332	1.47892	0.143547	0.00380576	0.0607184	0.767692	0.336849	0.231693	0.128963	0.013804
	LNG	4	4	177.817	206.259	221.267	223.437	216.435	205.129	192.927	181.876	180.327	210.542	210.082	197.424	183.878	174.918	165.231	143.246	0.0422978	0.1315	0.0112377	0.0198173	0.00801616	0.0433145	0.610854	5.13378	0.138574	0.00104411	0.0306864	0.973631	0.364099	0.14195	0.087249	0.00208551
	LNG	4	4	87.1651	108.247	128.651	141.13	144.904	142.532	137.111	130.75	135.039	158.142	159.816	150.527	138.356	129.382	120.857	108.216	0.0515946	0.162202	0.0217846	0.0173253	0.0128492	0.0625203	0.44544	0.57483	0.114509	0.00661897	0.00678246	1.24264	0.416703	0.116964	0.0699947	0.00271209
	LNG	4	4	53.1176	69.2188	86.4836	98.4373	103.606	103.903	101.357	97.5299	93.2661	109.595	112.911	108.268	100.854	95.023	87.9564	80.341	0.0575047	0.121828	0.0302083	0.0165432	0.0144198	0.0862816	0.475104	0.447052	0.120734	0.00650068	0.00642989	1.02981	0.480541	0.119083	0.0589167	0.00289453
	LNG	4	4	38.1752	50.5934	64.6654	74.9531	79.922	80.962	79.6431	77.2266	70.4468	82.893	86.213	83.4918	78.3635	74.0765	68.696	63.4956	0.0665586	0.213609	0.0438337	0.0251311	0.0109248	0.0923389	0.504121	0.415733	0.0913716	0.0190979	0.00966831	0.582194	0.573764	0.113654	0.0613796	0.00378611
	LNG	4	4	29.7359	39.8569	51.7692	60.6624	65.0678	66.1702	65.3345	63.632	56.5042	66.4833	69.5395	67.7936	63.9916	60.4382	56.3679	52.4066	0.0653991	0.236824	0.0466399	0.0287524	0.0129749	0.100845	0.493056	0.384814	0.0893526	0.0173162	0.0182263	0.550989	0.587663	0.107419	0.0589186	0.00406091
	LNG	4	4	24.7089	32.7613	42.7928	50.5021	54.3886	55.5872	55.1796	53.9941	47.0341	55.3842	58.0613	56.762	53.8026	50.7873	47.7566	44.4974	0.0634178	0.174222	0.0478083	0.0326065	0.017144	0.11055	0.478008	0.359952	0.0887235	0.0121873	0.0329232	0.656283	0.598897	0.10357	0.0560541	0.00391181
	LNG	4	4	20.9831	27.8502	36.6513	43.4908	46.8874	47.9871	47.7397	46.8247	40.2689	47.4597	49.7871	48.7707	46.3642	43.7479	41.3943	38.565	0.0607613	0.141715	0.0465993	0.0370371	0.0210791	0.122514	0.462605	0.343027	0.0900504	0.0079989	0.0492776	0.887297	0.669643	0.0980327	0.0522882	0.00363771
	LPN	5	5	113.917	99.8659	84.0555	48.7689	22.6401	21.8327	21.3808	17.2902	425.552	495.147	526.408	526.203	509.304	482.993	458.605	435.127	1.0292	0.957954	1.0477	0.966092	0.97502	0.972712	1.16031	1.17953	1.0237	0.980811	1.09437	1.04898	1.01627	0.999132	0.988317	0.972316
	LPN	5	5	122.677	124.495	104.877	67.7428	40.4286	27.7098	16.5786	6.53816	407.321	473.806	506.257	509.183	494.494	473.158	447.921	425.272	1.02006	0.989865	1.02103	0.944351	0.996264	0.984209	1.09228	1.17111	1.01044	0.994351	1.09517	1.07669	1.01524	1.00083	0.980626	0.951459
	LPN	5	5	352.558	413.853	416.307	391.244	364.091	341.61	313.957	281.94	265.181	317.089	360.681	384.138	388.521	380.425	367.564	347.461	1.04578	0.971962	0.998739	0.970735	1.06784	1.0458	1.01727	1.08942	0.971687	1.10058	0.972522	1.04691	1.00527	0.953068	0.913867	0.917992
	LPN	5	5	280.922	329.981	336.211	319.045	297.163	277.95	255.485	232.666	182.698	227.632	271.001	298.775	309.927	307.985	300.258	286.421	1.1517	0.629647	1.04188	1.04466	1.01117	0.99402	1.13644	1.12037	0.980544	1.05189	0.777907	0.9623	1.0079	0.954693	0.942329	0.954849
	LPN	5	5	229.833	269.911	278.224	266.523	249.858	233.804	214.686	197.204	138.658	176.808	215.889	242.842	255.72	257.355	252.03	242.33	1.15307	0.579054	1.03971	1.17438	1.08371	0.780115	1.28625	1.23007	1.35565	0.764165	0.749992	0.940525	0.943396	0.950577	0.950956	0.95129
	LPN	5	5	191.323	225.089	233.628	225.381	212.952	199.947	183.457	169.977	111.788	144.091	178.565	203.482	216.554	219.863	216.554	209.197	1.116	0.633315	0.98665	1.10415	1.24255	0.765733	1.15888	1.13135	1.59083	0.942733	0.41104	1.10034	0.885479	0.953065	0.948349	0.943858
	LPN	5	5	164.579	193.331	201.775	195.969	186.268	175.054	160.578	149.533	93.1269	121.64	152.654	175.542	187.997	191.772	189.488	183.822	1.1194	0.581976	0.988675	1.09334	1.24543	0.775857	1.13667	1.10913	1.62417	1.03307	0.251476	1.10785	0.853334	0.939863	0.948673	0.944675
	LPN	5	5	143.574	168.712	176.597	172.244	164.762	154.779	142.265	133.1	79.6779	105.197	133.239	154.253	165.947	169.856	168.274	163.712	1.13945	0.497761	0.994174	1.10998	1.12243	0.874818	1.14704	1.10126	1.53218	1.21595	0.267709	0.959657	0.903101	0.915316	0.942558	0.945525
	LPN	5	5	492.111	637.102	495.032	428.233	372.012	398.372	543.468	742.307	432.6	503.105	534.119	533.675	518.322	490.751	465.483	442.402	1.03061	0.96787	1.07215	0.973658	0.981952	0.985807	1.09175	1.06866	1.0164	0.994834	1.15039	1.0527	1.02585	1.00905	1.0052	0.989707
	LPN	5	5	471.671	611.572	476.976	412.121	359.322	381.742	515.207	700.324	415.429	478.987	501.236	497.573	494.714	470.249	442.191	423.241	1.02149	0.99109	1.03846	0.957216	0.972986	0.958968	1.04758	1.08092	1.00606	0.996505	1.10061	1.09826	1.02336	1.00317	1.00503	0.976829
	LPN	5	5	336.181	448.49	362.964	328.326	308.897	291.218	353.77	457.827	292.54	320.597	306.638	313.334	386.561	329.914	297.734	298.044	1.0425	1.00595	1.00749	0.957747	1.06407	1.04517	1.01995	1.05614	0.972108	1.09596	0.976621	1.02975	0.996648	0.957523	0.925884	0.911476
	LPN	5	5	257.217	346.666	292.608	273.345	257.554	242.351	260.435	321.724	217.425	232.513	211.421	238.226	316.049	254.933	224.344	223.305	1.14987	0.674986	1.0184	1.04337	0.858577	1.04783	1.13296	1.10517	0.971336	1.08281	0.758731	0.934826	1.00317	0.961974	0.945295	0.951271
	LPN	5	5	208.155	285.351	245.296	231.139	218.692	206.44	209.784	249.969	172.707	182.808	161.11	195.566	268.952	210.641	183.354	180.031	1.16193	0.562364	1.06392	1.15053	0.786593	1.0022	1.34014	1.18605	1.36118	0.76174	0.771729	0.927194	0.942813	0.951656	0.953823	0.951708
	LPN	5	5	176.249	231.353	211.259	199.673	188.941	178.191	175.289	202.354	143.077	150.606	129.947	167.355	231.53	180.251	156.166	152.327	1.12757	0.611872	0.99949	1.10178	1.08913	0.94921	1.21332	1.11923	1.59675	0.9193	0.455669	1.08439	0.894226	0.952017	0.951019	0.943985
	LPN	5	5	152.731	193.287	185.41	175.441	166.012	156.426	151.123	170.11	121.892	128	110.077	146.905	206.677	158.137	136.288	132.224	1.13406	0.558906	1.00385	1.06658	1.18789	1.08368	1.18579	1.07669	1.64012	1.05498	0.305989	1.12613	0.86916	0.941107	0.949043	0.936103
	LPN	5	5	133.607	166.58	164.81	156.037	148.091	139.725	133.808	147.732	106.069	110.922	95.7743	130.572	181.426	140.397	120.734	116.655	1.16175	0.483427	0.994323	1.06035	1.1132	1.33222	1.19922	1.05551	1.50406	1.21506	0.269401	0.964255	0.908581	0.938448	0.933604	0.931681
	LPN	5	5	429.37	455.55	614.624	772.266	639.498	618.602	647.076	620.754	440.016	512.738	545.943	546.457	529.62	501.464	476.556	452.986	1.02516	0.986664	1.06061	0.907956	0.809799	0.74202	1.11417	1.25424	1.01194	1.03821	1.02054	1.02067	1.00481	0.982187	0.976519	0.984734
	LPN	5	5	416.146	438.494	586.366	737.06	611.078	590.359	616.679	591.304	422.202	496.583	528.036	522.684	503.413	484.52	455.224	433.733	1.00482	1.06416	1.01375	0.82541	0.484456	0.666417	0.929487	1.57039	1.00189	1.08388	1.04948	0.974502	0.988089	0.97057	0.959292	0.960132
	LPN	5	5	315.559	327.482	404.351	498.161	423.605	406.064	417.953	400.83	296.051	371.542	371.891	350.351	358.02	364.39	332.776	319.398	1.04099	1.02816	1.014	0.963178	0.92832	1.07256	1.03446	0.977998	0.972391	1.09061	0.985978	1.033	0.995235	0.963425	0.940055	0.918732
	LPN	5	5	246.742	261.5	302.979	363.772	316.395	302.1	307.317	294.762	219.842	288.25	274.482	259.919	276.427	284.482	257.645	248.147	1.15253	0.729123	1.00076	1.06687	0.781379	1.13721	1.15717	1.03959	0.965607	1.10097	0.748232	0.908084	1.00643	0.976233	0.958881	0.958926
	LPN	5	5	201.797	216.952	243.139	286.41	252.97	240.899	242.932	232.998	175.43	238.265	218.675	207.855	225.139	233.406	210.415	202.729	1.17514	0.545173	1.08562	1.15057	0.547112	1.26654	1.37796	1.11463	1.36819	0.759329	0.791146	0.917619	0.9452	0.958711	0.962542	0.959039
	LPN	5	5	170.429	185.17	203.518	234.776	211.023	200.519	200.646	192.626	146.351	203.664	181.962	173.391	190.11	198.071	177.831	171.39	1.14241	0.589204	1.01438	1.11066	0.68251	1.18005	1.27681	1.08698	1.60679	0.894268	0.494626	1.0921	0.896499	0.954852	0.958179	0.949213
	LPN	5	5	147.387	161.466	175.348	199.86	181.111	171.793	171.003	164.133	125.585	177.397	155.877	148.911	164.319	171.648	153.838	148.268	1.14474	0.536426	1.0199	1.05963	0.810164	1.22541	1.24134	1.04974	1.66047	1.06251	0.351851	1.14912	0.873095	0.939028	0.956772	0.93788
	LPN	5	5	129.787	143.11	154.228	173.183	158.757	150.407	148.905	142.945	110.12	157.706	136.263	130.389	144.928	151.432	135.745	130.814	1.17417	0.485251	0.995665	1.04236	0.821739	1.31117	1.25289	1.02814	1.48284	1.23921	0.289778	0.975478	0.9161	0.937228	0.935821	0.929726
	LPN	5	5	472.947	579.034	606.318	602.737	595.271	561.785	536.504	510.46	446.302	519.974	553.507	553.595	537.069	508.487	483.259	458.625	1.0174	1.03129	1.01139	0.990963	0.830188	0.985329	1.13767	0.94141	1.01157	1.01402	1.03001	1.09331	1.04042	1.01495	1.00323	0.988613
	LPN	5	5	454.408	555.484	581.99	578.725	571.195	539.184	514.906	489.989	428.82	498.669	531.176	531.555	515.436	488.028	463.747	440.132	1.02279	1.03164	1.0267	0.98307	0.85439	0.965052	1.11456	0.953073	0.996447	1.02938	1.05379	1.12029	1.03783	1.01199	1.00621	0.994814
	LPN	5	5	326.581	394.021	415.436	414.207	406.728	384.511	367.173	349.672	307.717	353.378	378.218	380.024	367.698	347.644	330.425	314.018	1.0422	1.04646	1.01803	0.975336	0.977858	1.11086	1.07316	0.932545	0.972837	1.08471	0.987688	1.01834	0.993318	0.967647	0.955606	0.939109
	LPN	5	5	248.875	297.83	315.039	314.739	308.47	291.714	278.564	265.355	234.534	267.105	286.537	288.546	277.988	263.741	250.666	238.184	1.14839	0.803882	0.983271	1.07534	0.826081	1.12456	1.15891	1.03107	0.961471	1.11385	0.739516	0.870643	1.00237	0.981694	0.969507	0.968313
	LPN	5	5	201.06	239.389	253.641	253.754	248.526	235.05	224.469	213.865	189.386	214.593	230.531	232.401	223.511	212.351	201.772	191.765	1.18128	0.541508	1.10101	1.14192	0.572666	1.30741	1.39303	1.10463	1.37433	0.761032	0.803473	0.905404	0.945136	0.960363	0.968218	0.964094
	LPN	5	5	168.685	200.158	212.264	212.566	208.123	196.866	188.021	179.175	158.71	179.27	192.746	194.412	186.934	177.649	168.882	160.588	1.1508	0.576808	1.0293	1.10802	0.573071	1.19894	1.37241	1.09974	1.61126	0.875108	0.529872	1.10214	0.893353	0.955058	0.962253	0.950851
	LPN	5	5	145.304	171.996	182.492	182.879	179.054	169.391	161.794	154.218	136.534	153.827	165.498	166.998	160.593	152.681	145.277	138.185	1.1481	0.526485	1.03428	1.04645	0.637341	1.1612	1.33084	1.06048	1.67134	1.06756	0.398408	1.16666	0.875253	0.931813	0.962872	0.932889
	LPN	5	5	127.629	150.797	160.053	160.482	157.132	148.672	142.017	135.398	119.749	134.662	144.987	146.466	140.652	133.894	127.455	121.086	1.17535	0.522735	0.987745	1.03552	0.649923	1.16392	1.34818	1.0335	1.44459	1.25218	0.314517	0.964152	0.928464	0.9341	0.934112	0.921833
	LPN	5	5	474.355	552.597	589.809	591.894	574.255	543.874	517.364	492.401	454.326	529.673	564.66	566.5	550.65	520.809	495.919	472.01	1.0175	1.01546	1.02048	1.01382	0.935246	1.04234	1.0328	0.956448	1.0103	1.00148	1.04032	1.06511	1.04539	1.00246	0.985339	0.974742
	LPN	5	5	455.279	530.351	566.067	568.08	551.132	521.987	496.547	472.573	435.987	508.251	541.804	543.566	528.1	499.683	475.852	452.886	1.0212	1.02906	1.01354	1.01012	0.927873	1.04349	1.05214	0.955977	1.00185	1.02383	1.02496	1.11185	1.04516	0.998139	0.981475	0.969106
	LPN	5	5	324.443	378.152	403.794	405.391	392.804	372.378	354.379	337.209	311.355	363.2	387.155	388.255	376.543	357.015	339.955	323.193	1.04527	1.08655	1.02772	0.958949	0.937708	1.05832	1.11234	0.97979	0.967265	1.09924	1.00315	1.05241	0.995284	0.9633	0.959301	0.952974
	LPN	5	5	245.938	286.647	306.121	307.456	297.755	282.414	268.864	255.9	236.275	275.582	293.546	294.166	285.398	270.575	257.536	244.785	1.15536	0.879637	0.990453	1.04111	0.822809	1.03333	1.2173	1.0812	0.954798	1.13021	0.765623	0.864871	1.00444	0.994022	0.988611	0.981566
	LPN	5	5	197.48	230.635	246.037	246.622	239.188	226.87	216.135	205.987	190.265	221.881	236.289	236.799	230.213	217.872	207.575	197.3	1.19242	0.545147	1.12011	1.12822	0.629189	1.21228	1.50529	1.15737	1.38363	0.758294	0.823762	0.894854	0.947761	0.95801	0.969532	0.960812
	LPN	5	5	165.273	193.006	205.864	206.355	200.3	189.911	180.95	172.62	159.126	185.672	197.747	198.117	192.339	182.235	173.689	165.006	1.16221	0.572112	1.04635	1.10819	0.615251	1.1407	1.52996	1.16411	1.6242	0.866464	0.558115	1.14843	0.888546	0.953495	0.959893	0.939225
	LPN	5	5	142.084	165.925	176.982	177.401	172.315	163.308	155.649	148.597	136.763	159.655	170.014	170.249	165.231	156.664	149.387	141.875	1.15985	0.520661	1.05219	1.04404	0.650724	1.1048	1.44414	1.10899	1.68601	1.05825	0.445857	1.2113	0.876953	0.920255	0.965313	0.909713
	LPN	5	5	124.612	145.494	155.171	155.537	151.205	143.235	136.557	130.474	119.991	140.118	149.15	149.279	144.86	137.437	131.116	124.475	1.16838	0.632854	0.977869	1.01187	0.726621	1.05261	1.34229	1.03316	1.42825	1.39122	0.337705	0.986096	0.949243	0.914726	0.931149	0.881038
	LPN	5	5	462.799	540.026	576.563	578.517	561.011	531.702	506.737	482.783	463.931	541.078	576.38	577.279	560.211	531.919	507.072	482.809	1.03669	0.998901	1.00463	1.10759	0.99981	1.01962	1.04285	1.0066	1.00063	1.02845	1.0215	0.935667	1.01986	1.00101	0.988407	0.977748
	LPN	5	5	444.219	518.342	553.429	555.311	538.398	510.305	486.313	463.412	445.409	519.438	553.218	553.972	537.454	510.608	486.604	463.261	1.01789	1.02602	1.00602	1.01254	1.02287	1.04825	1.05922	1.02057	0.998235	1.02569	1.03824	1.19635	1.05635	0.997551	0.973761	0.969888
	LPN	5	5	316.692	369.484	394.711	396.215	383.743	363.623	346.542	330.728	318.07	370.458	393.947	394.189	382.92	363.932	346.59	330.097	1.04592	1.10871	1.02878	0.936175	0.920468	1.02918	1.0987	1.07469	0.96394	1.11136	0.994202	0.985336	0.974371	0.936541	0.939048	0.959785
	LPN	5	5	240.051	279.988	299.242	300.471	290.894	275.46	262.504	250.723	241.181	280.614	298.324	298.601	290.679	275.704	262.758	250.155	1.15742	0.960417	0.992701	1.02132	0.850687	1.00726	1.0835	1.19023	0.94627	1.14864	0.780181	0.852165	1.00172	0.972951	0.955496	0.95874
	LPN	5	5	193.23	225.388	240.934	241.962	234.205	221.613	211.141	201.78	194.152	225.881	240.213	240.465	234.278	221.862	211.462	201.203	1.22133	0.554448	1.16446	1.0927	0.669146	1.11646	1.3033	1.334	1.38043	0.765148	0.873578	0.93126	0.971447	0.948641	0.942877	0.938774
	LPN	5	5	161.582	188.481	201.618	202.519	195.979	185.325	176.527	168.755	162.474	189.09	201.11	201.272	196.186	185.56	176.867	168.255	1.18288	0.593819	1.07595	1.08518	0.661269	1.07529	1.34732	1.40523	1.64203	0.896666	0.597955	1.29322	0.902041	0.940602	0.936918	0.919216
	LPN	5	5	138.886	161.905	173.274	174.113	168.446	159.214	151.614	144.973	139.789	162.675	172.931	173.01	168.761	159.448	152.017	144.589	1.17779	0.522442	1.07681	1.04898	0.681388	1.07452	1.30587	1.31112	1.69984	1.02791	0.504179	1.27797	0.874751	0.891953	0.944248	0.919813
	LPN	5	5	121.811	141.888	151.873	152.658	147.683	139.527	132.838	127.04	122.662	142.717	151.697	151.74	148.069	139.781	133.297	126.769	1.17647	0.776621	0.976853	1.01943	0.762023	1.03083	1.2219	1.16696	1.39051	1.40614	0.409047	0.947578	0.957143	0.894793	0.877539	0.89001
	LPN	5	5	453.064	527.772	563.002	565.635	548.181	518.628	493.338	470.191	472.692	549.471	585.773	587.684	570.43	540.305	513.726	488.989	1.00568	0.990069	0.995049	1.01724	1.05854	1.03846	1.07054	1.15483	1.01831	0.996457	1.03393	1.22553	1.09299	1.00251	0.983302	0.978406
	LPN	5	5	434.83	506.6	540.46	543.014	526.246	497.783	473.479	451.251	453.727	527.429	562.219	564.019	547.466	518.548	493.004	469.279	1.00951	1.01646	0.99158	0.996775	1.03742	1.02795	1.07635	1.24292	1.00991	1.02314	1.01588	1.17052	1.08268	1.00538	0.977033	0.970463
	LPN	5	5	310.044	361.249	385.522	387.499	375.159	354.611	337.13	321.291	323.6	376.156	400.98	402.348	390.62	369.907	351.786	334.879	1.04725	1.12531	1.03427	0.913972	0.899583	1.00068	1.02282	0.943558	0.960702	1.12096	0.994451	0.908054	0.955655	0.897324	0.948308	0.980744
	LPN	5	5	235.105	273.918	292.334	293.934	284.502	268.628	255.299	243.292	245.32	285.477	304.292	305.01	295.218	280.839	266.759	253.733	1.15097	1.02802	1.00287	0.997404	0.878237	1.01419	1.02491	0.892871	0.943519	1.14961	0.811984	0.866487	0.998378	0.924117	0.947271	0.969082
	LPN	5	5	189.067	220.44	235.514	236.96	228.9	216.134	205.365	195.679	197.637	230.07	244.94	245.189	237.034	226.332	214.413	203.893	1.231	0.566824	1.18376	1.06818	0.733477	1.09402	1.11517	0.830773	1.38623	0.766799	0.885997	0.930298	0.977464	0.905699	0.913866	0.947215
	LPN	5	5	158.083	184.306	197.065	198.475	191.636	180.866	171.888	163.853	165.527	192.601	204.794	204.874	198.052	189.421	179.107	170.306	1.1974	0.59834	1.0969	1.07532	0.704956	1.06414	1.15528	0.887533	1.64961	0.892897	0.626259	1.36934	0.905903	0.874453	0.898046	0.931704
	LPN	5	5	135.869	158.358	169.36	170.656	164.798	155.341	147.575	140.719	142.384	165.55	175.879	175.922	170.105	162.721	153.718	146.16	1.20517	0.542696	1.10704	1.04245	0.678726	1.04509	1.15268	0.998549	1.69286	1.00204	0.550222	1.43461	0.887648	0.833239	0.878236	0.917128
	LPN	5	5	119.095	138.759	148.413	149.6	144.508	136.036	129.181	123.204	124.881	145.115	154.098	154.133	149.143	142.53	134.596	127.976	1.18595	0.973113	0.995035	1.00856	0.756874	1.00843	1.09556	1.15004	1.33938	1.43042	0.520647	0.865102	0.982821	0.915406	0.801783	0.895372
	LPN	5	5	442.862	515.456	548.574	549.42	533.749	503.681	478.798	454.98	468.536	572.546	599.463	595.617	587.862	555.199	530.17	504.784	1.00054	1.0367	0.949721	0.72734	0.812892	0.875353	0.816428	0.486335	1.03852	1.10466	0.869053	0.35073	1.20168	1.03543	0.975736	0.966433
	LPN	5	5	425.358	494.028	526.23	527.534	512.226	483.457	459.747	437.025	450.135	549.024	575.369	571.879	563.982	532.844	508.811	484.465	1.01299	1.03609	1.00846	0.837453	0.859864	0.913959	0.866823	0.539466	1.00808	1.07073	1.00031	0.837142	1.04066	1.00856	0.983446	0.973064
	LPN	5	5	306.275	351.024	375.403	377.866	365.053	345.353	327.905	311.731	323.165	389.278	410.376	408.736	401.211	379.689	362.565	344.933	1.04645	1.12651	1.04489	0.941704	0.939258	1.0153	1.06029	1.03135	0.960259	1.10935	1.02957	1.06118	0.987231	0.853027	0.952385	0.995343
	LPN	5	5	233.414	265.352	284.553	287.261	276.756	261.985	248.668	236.551	246.06	294.238	311.142	310.274	303.921	287.536	274.483	261.501	1.14714	1.10192	1.00867	0.993074	0.920759	1.02887	1.04072	0.980355	0.939905	1.15397	0.833345	0.881457	0.99475	0.904945	0.958962	0.972162
	LPN	5	5	188.56	213.313	229.015	231.529	223.004	210.947	200.109	190.474	198.759	236.482	250.599	250.211	244.499	231.49	221.011	210.656	1.24545	0.582499	1.20021	1.05945	0.797448	1.10274	1.07126	0.876645	1.3984	0.769695	0.892873	0.955475	0.990819	0.870575	0.925491	0.955773
	LPN	5	5	158.202	178.344	191.597	193.939	186.817	176.588	167.445	159.38	166.681	197.698	209.898	209.719	204.09	193.797	185.074	176.035	1.21727	0.593094	1.12218	1.07734	0.752461	1.08393	1.09754	0.868598	1.6533	0.876114	0.652475	1.39989	0.906808	0.81869	0.914298	0.946389
	LPN	5	5	136.202	153.189	164.653	166.879	160.713	151.815	143.901	136.956	143.533	169.917	180.596	180.44	175.306	166.686	159.066	151.108	1.21359	0.60962	1.11092	1.04379	0.743484	1.05178	1.08478	0.886175	1.68711	1.02577	0.548981	1.52335	0.870505	0.759164	0.896944	0.937268
	LPN	5	5	119.587	134.272	144.363	146.443	141.019	133.121	126.132	120.019	126.048	149.014	158.474	158.258	153.457	146.18	139.264	132.323	1.18968	1.23596	1.0064	0.990587	0.818294	0.996373	1.01966	0.976293	1.31446	1.48248	0.515492	0.87998	0.997418	0.832048	0.828096	0.914247
	LPN	5	5	434.502	507.453	540.547	541.585	525.349	497.31	472.587	449.353	422.852	448.795	605.442	761.9	630.503	610.313	638.559	611.302	1.02665	1.02557	1.06045	0.980474	0.973438	0.975703	0.948156	0.871035	0.998868	1.03179	1.15826	1.22829	1.0407	0.961922	0.921677	0.930371
	LPN	5	5	416.964	491.527	522.907	518.089	499.457	480.389	451.591	430.588	409.9	431.904	577.524	727.553	602.544	582.459	608.519	582.232	1.02661	1.03559	1.05182	0.989582	0.982936	0.980418	0.953824	0.877822	0.989208	1.05651	1.14153	1.12418	1.03637	0.958663	0.913991	0.930716
	LPN	5	5	292.85	367.95	368.647	347.905	355.661	361.806	330.419	317.215	310.586	322.365	398.476	491.655	417.124	400.45	412.442	394.966	1.04455	1.11609	1.04963	0.963131	0.955923	1.00752	1.07908	1.11322	0.959271	1.09664	1.05738	1.20633	1.0505	0.855596	0.927804	0.981278
	LPN	5	5	217.859	285.458	272.068	258.096	274.742	282.802	255.961	246.455	242.735	257.31	298.109	357.76	311.374	297.915	303.614	289.96	1.14149	1.16882	1.00506	0.971338	0.93969	1.03961	1.06805	1.05666	0.936043	1.16047	0.845089	0.813864	0.979327	0.925993	0.962403	0.965346
	LPN	5	5	173.854	235.882	216.46	206.263	224.085	231.802	209.095	201.585	198.367	213.435	238.918	280.263	248.722	237.496	240.03	228.785	1.26133	0.602507	1.21698	1.03551	0.840996	1.10803	1.03791	0.883713	1.40793	0.770802	0.90454	0.955212	1.00183	0.875602	0.931035	0.957711
	LPN	5	5	145.231	201.569	180.221	172.416	189.783	197.023	177.084	170.93	167.244	181.951	199.873	229.532	207.276	197.662	198.563	188.92	1.23601	0.59979	1.14351	1.07102	0.78814	1.10095	1.05727	0.871788	1.6644	0.85886	0.674797	1.45026	0.901162	0.82986	0.921909	0.95179
	LPN	5	5	124.729	175.948	154.595	148.33	164.383	170.897	153.413	148.203	144.413	158.428	172.091	195.107	177.628	169.327	169.36	160.92	1.21948	0.707457	1.10593	1.04541	0.793277	1.05837	1.04463	0.890964	1.6867	1.04871	0.537872	1.61818	0.850871	0.759355	0.912247	0.946419
	LPN	5	5	109.442	155.868	135.25	130.118	145.06	150.906	135.4	130.88	126.958	140.196	151.299	169.103	155.511	148.163	147.747	140.1	1.18947	1.49932	1.00558	0.984073	0.876101	0.998887	0.972599	0.960424	1.30752	1.4988	0.496753	0.873606	1.0169	0.810295	0.855192	0.928534
	LPN	5	5	424.084	494.409	525.633	525.399	510.119	482.91	458.425	435.582	481.584	625.769	486.074	419.474	364.55	391.082	532.682	725.359	1.02201	1.00059	1.05695	1.02438	1.02401	1.01378	0.986413	0.983958	1.00851	0.999569	1.13707	1.03447	1.07502	1.00772	0.939896	0.920615
	LPN	5	5	407.53	471.225	493.984	490.669	486.855	463.344	436.161	417.227	461.626	600.739	468.452	403.933	353.18	375.029	505.205	684.032	1.02287	1.03357	1.02923	1.04704	1.03235	1.02029	1.00308	0.972746	0.98178	1.0608	1.06683	1.20529	1.11218	0.999986	0.938297	0.915283
	LPN	5	5	287.193	315.437	302.126	308.616	380.869	324.559	293.183	293.142	329.49	439.948	356.347	322.056	303.155	286.97	347.737	448.559	1.04528	1.11	1.05807	0.970092	0.9622	0.990959	1.09377	1.20431	0.953779	1.101	1.08423	1.33281	1.12552	0.873183	0.900629	0.950414
	LPN	5	5	214.085	229.065	208.51	235.263	311.617	250.964	221.435	220.459	252.348	340.187	287.512	268.147	252.87	239.148	256.636	315.452	1.14373	1.253	1.02374	0.944353	0.941649	1.02932	1.04863	1.08612	0.921322	1.18792	0.879752	0.827283	1.02067	0.95884	0.950251	0.943044
	LPN	5	5	170.048	179.765	158.716	193.039	264.923	207	180.772	177.661	204.545	279.404	241.079	226.848	214.577	203.567	206.908	245.27	1.27832	0.632163	1.23819	1.00619	0.890516	1.10888	0.984106	0.855177	1.41763	0.772812	0.925822	0.973616	1.01986	0.898753	0.93424	0.958233
	LPN	5	5	140.752	148.057	128.151	164.817	226.51	176.844	153.745	150.217	173.312	227.176	207.692	195.835	185.274	175.721	173.31	198.92	1.25533	0.628103	1.16986	1.0559	0.838078	1.11739	1.00756	0.836812	1.67036	0.847465	0.701662	1.61033	0.8902	0.864387	0.925129	0.95448
	LPN	5	5	119.906	125.909	108.556	144.505	203.627	155.116	134.206	130.338	150.079	189.617	182.127	171.847	162.605	154.24	149.624	167.074	1.22032	0.891705	1.09814	1.04123	0.861812	1.05785	0.993893	0.872262	1.66258	1.11209	0.520901	1.81367	0.850242	0.780644	0.920902	0.950881
	LPN	5	5	104.474	109.252	94.4435	128.344	178.697	137.888	119.064	115.317	131.337	163.62	161.817	152.699	144.916	137.751	132.681	145.576	1.18059	1.84285	1.01358	0.961135	0.953689	0.992372	0.918433	0.940524	1.34412	1.58659	0.472204	0.99904	1.07891	0.799122	0.867834	0.938624
	LPN	5	5	414.285	482.44	514.28	515.09	498.422	471.153	447.384	424.94	114.292	90.7975	72.4294	37.34	21.0239	32.4627	26.8894	20.2606	1.05074	1.0259	1.05548	1.03923	1.04504	1.05498	1.04603	0.731229	1.00974	1.04807	1.21675	1.05809	1.06327	0.978045	0.946539	0.936248
	LPN	5	5	396.726	462.041	495.207	499.231	485.585	461.769	437.844	415.936	397.325	439.051	447.705	431.408	410.188	391.227	359.498	315.432	1.02499	1.04388	1.02873	1.03849	1.04773	1.05528	1.09954	0.757709	0.980668	1.083	1.07046	1.08942	1.07523	0.998831	0.952469	0.923843
	LPN	5	5	257.575	309.171	353.085	376.414	380.252	371.074	356.69	340.027	346.775	405.914	407.015	381.954	353.861	335.446	309.398	275.709	1.03898	1.08712	1.054	0.967592	0.962824	0.960793	1.03477	1.28782	0.954478	1.09343	1.09064	1.31795	1.17137	0.884354	0.87212	0.916608
	LPN	5	5	176.859	221.299	264.495	291.827	302.203	299.783	290.698	280.184	275.83	322.944	327.754	310.54	288.49	273.488	251.559	227.699	1.12991	1.29919	1.04144	0.91644	0.934239	1.0048	0.985088	1.1209	0.912928	1.19756	0.904643	0.658675	0.981053	0.966986	0.956969	0.93893
	LPN	5	5	133.867	171.435	210.356	236.977	249.175	250.197	244.45	237.016	225.439	263.801	270.81	259.143	242.123	229.834	210.756	193.007	1.31251	0.670457	1.29431	0.989737	0.948291	1.12426	0.938251	0.756979	1.40094	0.776958	0.983255	1.13527	1.09408	0.91583	0.921467	0.936591
	LPN	5	5	107.57	139.403	173.78	198.456	210.975	213.854	210.444	204.497	187.845	220.285	227.588	219.21	206.183	196.461	179.889	166.169	1.27723	0.694311	1.20622	1.05431	0.892663	1.14769	0.984522	0.776287	1.67874	0.85923	0.72544	2.24004	0.887362	0.886811	0.919933	0.945651
	LPN	5	5	89.3493	117.659	148.704	171.384	183.361	186.812	184.574	179.825	161.619	189.433	196.706	190.585	180.147	171.998	157.122	145.892	1.23044	1.0638	1.10682	1.05266	0.919913	1.08437	0.977146	0.842008	1.6205	1.13307	0.519477	2.03746	0.900854	0.809924	0.923987	0.953737
	LPN	5	5	76.3229	101.699	129.888	150.717	161.98	165.629	164.134	160.127	141.024	165.44	172.329	167.593	159.168	151.498	139.147	129.789	1.19146	1.94911	1.04477	0.967314	0.999667	1.0228	0.897453	0.89793	1.34031	1.53617	0.474088	0.96209	1.26731	0.821213	0.872301	0.942594
